# Supplementary material for: Glyphosate affects the larval development of honey bees depending on the susceptibility of colonies
Source: PLoS One. 2018 Oct 9;13(10):e0205074. doi: 10.1371/journal.pone.0205074 (PMC6177133; doi:10.1371/journal.pone.0205074)
Supplement: S1 Dataset — (XLSX) [file pone.0205074.s016.xlsx]

## Sheet: GLY assessment
time	status (1 death)	hive	GLY treatment	petri	year	timedelay	statusdelay (1 delay)	lastinstar
3	1	A	control	b	2014	3	0	II
3	1	A	control	b	2014	3	0	II
3	1	A	control	a	2014	3	0	II
3	1	A	control	a	2014	3	0	II
3	1	A	control	a	2014	3	0	II
3	1	A	control	a	2014	3	0	II
4	1	A	control	b	2014	4	0	III
4	1	A	control	a	2014	4	0	III
4	1	A	control	a	2014	4	0	III
4	1	A	control	a	2014	4	0	III
4	1	A	control	a	2014	4	0	III
4	1	A	control	b	2014	4	0	III
4	1	A	control	a	2014	3	1	II
5	1	A	control	a	2014	5	0	IV
5	1	A	control	b	2014	5	0	IV
5	1	A	control	a	2014	4	1	III
6	1	A	control	a	2014	6	0	V
6	0	A	control	b	2014	2	1	IV
6	0	A	control	b	2014	2	1	IV
6	0	A	control	b	2014	2	1	IV
6	0	A	control	b	2014	2	1	IV
6	0	A	control	b	2014	2	1	IV
6	0	A	control	b	2014	2	1	IV
6	0	A	control	b	2014	2	1	IV
6	0	A	control	b	2014	4	1	IV
6	0	A	control	b	2014	5	1	IV
6	0	A	control	b	2014	5	1	IV
6	0	A	control	b	2014	5	1	IV
6	0	A	control	b	2014	5	1	IV
6	0	A	control	b	2014	5	1	IV
6	0	A	control	b	2014	5	1	IV
6	0	A	control	a	2014	2	1	IV
6	0	A	control	a	2014	2	1	IV
6	0	A	control	a	2014	2	1	IV
6	0	A	control	a	2014	2	1	IV
6	0	A	control	a	2014	2	1	IV
6	0	A	control	a	2014	2	1	IV
6	0	A	control	a	2014	2	1	IV
6	0	A	control	a	2014	2	1	IV
6	0	A	control	a	2014	2	1	IV
6	0	A	control	a	2014	2	1	IV
6	0	A	control	a	2014	2	1	IV
6	0	A	control	a	2014	2	1	IV
6	0	A	control	a	2014	2	1	IV
6	0	A	control	a	2014	2	1	IV
6	0	A	control	a	2014	2	1	IV
6	0	A	control	a	2014	2	1	IV
6	0	A	control	a	2014	2	1	IV
6	0	A	control	a	2014	3	1	IV
6	0	A	control	a	2014	4	1	IV
6	0	A	control	a	2014	5	1	IV
6	0	A	control	a	2014	5	1	IV
6	0	A	control	a	2014	5	1	IV
6	0	A	control	a	2014	5	1	IV
6	0	A	control	a	2014	5	1	IV
6	0	A	control	a	2014	5	1	IV
6	0	A	control	a	2014	5	1	IV
6	0	A	control	a	2014	5	1	IV
6	0	A	control	a	2014	5	1	IV
6	0	A	control	a	2014	5	1	IV
6	0	A	control	a	2014	5	1	IV
6	0	A	control	a	2014	5	1	IV
6	0	A	control	a	2014	5	1	IV
6	0	A	control	a	2014	5	1	IV
6	0	A	control	a	2014	5	1	IV
6	0	A	control	b	2014	5	0	V
6	0	A	control	b	2014	5	0	V
6	0	A	control	b	2014	5	0	V
6	0	A	control	b	2014	5	0	V
6	0	A	control	b	2014	5	0	V
6	0	A	control	b	2014	5	0	V
6	0	A	control	b	2014	5	0	V
6	0	A	control	b	2014	5	0	V
6	0	A	control	b	2014	5	0	V
6	0	A	control	b	2014	5	0	V
6	0	A	control	b	2014	5	0	V
6	0	A	control	b	2014	5	0	V
6	0	A	control	b	2014	5	0	V
6	0	A	control	b	2014	5	0	V
6	0	A	control	b	2014	5	0	V
6	0	A	control	b	2014	5	0	V
6	0	A	control	b	2014	5	0	V
6	0	A	control	b	2014	5	0	V
6	0	A	control	b	2014	5	0	V
6	0	A	control	b	2014	5	0	V
6	0	A	control	b	2014	5	0	V
6	0	A	control	b	2014	5	0	V
6	0	A	control	b	2014	5	0	V
6	0	A	control	b	2014	5	0	V
6	0	A	control	b	2014	5	0	V
6	0	A	control	b	2014	5	0	V
6	0	A	control	b	2014	5	0	V
6	0	A	control	b	2014	5	0	V
6	0	A	control	b	2014	5	0	V
6	0	A	control	b	2014	5	0	V
6	0	A	control	b	2014	5	0	V
6	0	A	control	b	2014	5	0	V
6	0	A	control	b	2014	5	0	V
6	0	A	control	b	2014	5	0	V
6	0	A	control	b	2014	5	0	V
6	0	A	control	b	2014	5	0	V
6	0	A	control	b	2014	5	0	V
6	0	A	control	b	2014	5	0	V
6	0	A	control	b	2014	5	0	V
6	0	A	control	b	2014	5	0	V
6	0	A	control	a	2014	5	0	V
6	0	A	control	a	2014	5	0	V
6	0	A	control	a	2014	5	0	V
6	0	A	control	a	2014	5	0	V
6	0	A	control	a	2014	5	0	V
6	0	A	control	a	2014	5	0	V
6	0	A	control	a	2014	5	0	V
6	0	A	control	a	2014	5	0	V
6	0	A	control	a	2014	5	0	V
6	0	A	control	a	2014	5	0	V
6	0	A	control	a	2014	5	0	V
6	0	A	control	a	2014	5	0	V
6	0	A	control	a	2014	5	0	V
6	0	A	control	a	2014	5	0	V
6	0	A	control	a	2014	5	0	V
6	0	A	control	a	2014	5	0	V
6	0	A	control	a	2014	5	0	V
6	0	A	control	a	2014	5	0	V
2	1	A	low	a	2014	2	0	I
4	1	A	low	a	2014	2	1	II
4	1	A	low	a	2014	3	1	III
4	1	A	low	a	2014	3	1	IV
4	1	A	low	b	2014	2	1	I
4	1	A	low	b	2014	2	1	I
4	1	A	low	b	2014	2	1	I
4	1	A	low	b	2014	2	1	I
4	1	A	low	b	2014	2	1	I
4	1	A	low	b	2014	2	1	II
4	1	A	low	b	2014	2	1	II
4	1	A	low	b	2014	3	1	II
4	1	A	low	b	2014	3	1	II
4	1	A	low	b	2014	3	1	II
6	0	A	low	a	2014	3	1	IV
6	0	A	low	a	2014	3	1	IV
6	0	A	low	a	2014	3	1	IV
6	0	A	low	a	2014	3	1	IV
6	0	A	low	a	2014	3	1	IV
6	0	A	low	a	2014	3	1	V
6	0	A	low	a	2014	3	1	V
6	0	A	low	a	2014	3	1	V
6	0	A	low	a	2014	3	1	V
6	0	A	low	a	2014	3	1	V
6	0	A	low	a	2014	3	1	V
6	0	A	low	a	2014	3	1	V
6	0	A	low	a	2014	3	1	V
6	0	A	low	a	2014	3	1	V
6	0	A	low	a	2014	3	1	V
6	0	A	low	a	2014	3	1	V
6	0	A	low	a	2014	3	1	V
6	0	A	low	a	2014	3	1	V
6	0	A	low	a	2014	3	1	V
6	0	A	low	b	2014	3	1	III
6	0	A	low	b	2014	3	1	IV
6	0	A	low	b	2014	3	1	IV
6	0	A	low	b	2014	3	1	IV
6	0	A	low	b	2014	3	1	IV
6	0	A	low	b	2014	3	1	IV
6	0	A	low	b	2014	3	1	IV
6	0	A	low	b	2014	3	1	IV
6	0	A	low	b	2014	3	1	IV
6	0	A	low	b	2014	3	1	IV
6	0	A	low	b	2014	3	1	V
6	0	A	low	b	2014	3	1	V
6	0	A	low	b	2014	3	1	V
6	0	A	low	b	2014	3	1	V
6	0	A	low	b	2014	3	1	V
6	0	A	low	b	2014	3	1	V
6	0	A	low	b	2014	3	1	V
6	0	A	low	b	2014	3	1	V
6	0	A	low	b	2014	3	1	V
6	0	A	low	b	2014	3	1	V
6	0	A	low	b	2014	3	1	V
6	0	A	low	b	2014	3	1	V
6	0	A	low	a	2014	6	0	V
6	0	A	low	a	2014	6	0	V
6	0	A	low	a	2014	6	0	V
6	0	A	low	a	2014	6	0	V
6	0	A	low	a	2014	6	0	V
6	0	A	low	a	2014	6	0	V
6	0	A	low	a	2014	6	0	V
6	0	A	low	a	2014	6	0	V
6	0	A	low	a	2014	6	0	V
6	0	A	low	a	2014	6	0	V
6	0	A	low	a	2014	6	0	V
6	0	A	low	a	2014	6	0	V
6	0	A	low	a	2014	6	0	V
6	0	A	low	a	2014	6	0	V
6	0	A	low	a	2014	6	0	V
6	0	A	low	a	2014	6	0	V
6	0	A	low	a	2014	6	0	V
6	0	A	low	a	2014	6	0	V
6	0	A	low	a	2014	6	0	V
6	0	A	low	a	2014	6	0	V
6	0	A	low	a	2014	6	0	V
6	0	A	low	a	2014	6	0	V
6	0	A	low	a	2014	6	0	V
6	0	A	low	a	2014	6	0	V
6	0	A	low	a	2014	6	0	V
6	0	A	low	a	2014	6	0	V
6	0	A	low	a	2014	6	0	V
6	0	A	low	a	2014	6	0	V
6	0	A	low	a	2014	6	0	V
6	0	A	low	a	2014	6	0	V
6	0	A	low	a	2014	6	0	V
6	0	A	low	a	2014	6	0	V
6	0	A	low	a	2014	6	0	V
6	0	A	low	a	2014	6	0	V
6	0	A	low	b	2014	6	0	V
6	0	A	low	b	2014	6	0	V
6	0	A	low	b	2014	6	0	V
6	0	A	low	b	2014	6	0	V
6	0	A	low	b	2014	6	0	V
6	0	A	low	b	2014	6	0	V
6	0	A	low	b	2014	6	0	V
6	0	A	low	b	2014	6	0	V
6	0	A	low	b	2014	6	0	V
6	0	A	low	b	2014	6	0	V
6	0	A	low	b	2014	6	0	V
6	0	A	low	b	2014	6	0	V
6	0	A	low	b	2014	6	0	V
6	0	A	low	b	2014	6	0	V
6	0	A	low	b	2014	6	0	V
6	0	A	low	b	2014	6	0	V
6	0	A	low	b	2014	6	0	V
6	0	A	low	b	2014	6	0	V
6	0	A	low	b	2014	6	0	V
6	0	A	low	b	2014	6	0	V
6	0	A	low	b	2014	6	0	V
6	0	A	low	b	2014	6	0	V
6	0	A	low	b	2014	6	0	V
6	0	A	low	b	2014	6	0	V
6	0	A	low	b	2014	6	0	V
6	0	A	low	b	2014	6	0	V
6	0	A	low	b	2014	6	0	V
6	0	A	low	b	2014	6	0	V
6	0	A	low	b	2014	6	0	V
6	0	A	low	b	2014	6	0	V
3	1	A	medium	a	2014	2	1	I
3	1	A	medium	a	2014	2	1	I
4	1	A	medium	a	2014	3	1	II
4	1	A	medium	a	2014	3	1	II
4	1	A	medium	b	2014	2	1	II
4	1	A	medium	b	2014	2	1	II
4	1	A	medium	b	2014	2	1	II
4	1	A	medium	b	2014	2	1	II
4	1	A	medium	b	2014	3	1	II
4	1	A	medium	b	2014	3	1	II
5	1	A	medium	a	2014	3	1	II
5	1	A	medium	a	2014	3	1	III
5	1	A	medium	b	2014	3	1	III
5	1	A	medium	b	2014	3	1	III
6	1	A	medium	a	2014	3	1	IV
6	1	A	medium	b	2014	3	1	IV
6	0	A	medium	a	2014	3	1	III
6	0	A	medium	a	2014	3	1	III
6	0	A	medium	a	2014	3	1	III
6	0	A	medium	a	2014	3	1	III
6	0	A	medium	a	2014	3	1	III
6	0	A	medium	a	2014	3	1	III
6	0	A	medium	a	2014	3	1	IV
6	0	A	medium	a	2014	3	1	IV
6	0	A	medium	a	2014	3	1	IV
6	0	A	medium	a	2014	3	1	IV
6	0	A	medium	a	2014	3	1	IV
6	0	A	medium	a	2014	4	1	IV
6	0	A	medium	a	2014	4	1	IV
6	0	A	medium	a	2014	4	1	IV
6	0	A	medium	a	2014	4	1	IV
6	0	A	medium	a	2014	4	1	IV
6	0	A	medium	a	2014	4	1	IV
6	0	A	medium	a	2014	4	1	IV
6	0	A	medium	a	2014	4	1	IV
6	0	A	medium	a	2014	4	1	IV
6	0	A	medium	a	2014	4	1	V
6	0	A	medium	a	2014	4	1	V
6	0	A	medium	a	2014	4	1	V
6	0	A	medium	a	2014	4	1	V
6	0	A	medium	a	2014	4	1	V
6	0	A	medium	a	2014	4	1	V
6	0	A	medium	a	2014	4	1	V
6	0	A	medium	a	2014	4	1	V
6	0	A	medium	a	2014	4	1	V
6	0	A	medium	a	2014	4	1	V
6	0	A	medium	a	2014	4	1	V
6	0	A	medium	a	2014	4	1	V
6	0	A	medium	a	2014	4	1	V
6	0	A	medium	a	2014	5	1	V
6	0	A	medium	a	2014	5	1	V
6	0	A	medium	a	2014	5	1	V
6	0	A	medium	a	2014	5	1	V
6	0	A	medium	a	2014	5	1	V
6	0	A	medium	a	2014	5	1	V
6	0	A	medium	a	2014	5	1	V
6	0	A	medium	a	2014	5	1	V
6	0	A	medium	a	2014	5	1	V
6	0	A	medium	a	2014	5	1	V
6	0	A	medium	a	2014	5	1	V
6	0	A	medium	b	2014	4	1	III
6	0	A	medium	b	2014	4	1	IV
6	0	A	medium	b	2014	4	1	IV
6	0	A	medium	b	2014	4	1	IV
6	0	A	medium	b	2014	4	1	IV
6	0	A	medium	b	2014	4	1	IV
6	0	A	medium	b	2014	4	1	IV
6	0	A	medium	b	2014	4	1	IV
6	0	A	medium	b	2014	4	1	IV
6	0	A	medium	b	2014	4	1	IV
6	0	A	medium	b	2014	4	1	IV
6	0	A	medium	b	2014	4	1	IV
6	0	A	medium	b	2014	4	1	IV
6	0	A	medium	b	2014	4	1	IV
6	0	A	medium	b	2014	4	1	IV
6	0	A	medium	b	2014	4	1	IV
6	0	A	medium	b	2014	4	1	IV
6	0	A	medium	b	2014	4	1	IV
6	0	A	medium	b	2014	4	1	IV
6	0	A	medium	b	2014	4	1	IV
6	0	A	medium	b	2014	4	1	IV
6	0	A	medium	b	2014	4	1	IV
6	0	A	medium	b	2014	4	1	IV
6	0	A	medium	b	2014	4	1	IV
6	0	A	medium	b	2014	4	1	IV
6	0	A	medium	b	2014	4	1	IV
6	0	A	medium	b	2014	4	1	IV
6	0	A	medium	b	2014	4	1	IV
6	0	A	medium	b	2014	4	1	IV
6	0	A	medium	b	2014	4	1	IV
6	0	A	medium	b	2014	4	1	IV
6	0	A	medium	b	2014	4	1	IV
6	0	A	medium	b	2014	4	1	V
6	0	A	medium	b	2014	4	1	V
6	0	A	medium	b	2014	4	1	V
6	0	A	medium	b	2014	5	1	V
6	0	A	medium	b	2014	5	1	V
6	0	A	medium	b	2014	5	1	V
6	0	A	medium	b	2014	5	1	V
6	0	A	medium	b	2014	5	1	V
6	0	A	medium	b	2014	5	1	V
6	0	A	medium	b	2014	5	1	V
6	0	A	medium	a	2014	6	0	V
6	0	A	medium	a	2014	6	0	V
6	0	A	medium	a	2014	6	0	V
6	0	A	medium	a	2014	6	0	V
6	0	A	medium	a	2014	6	0	V
6	0	A	medium	a	2014	6	0	V
6	0	A	medium	a	2014	6	0	V
6	0	A	medium	a	2014	6	0	V
6	0	A	medium	a	2014	6	0	V
6	0	A	medium	a	2014	6	0	V
6	0	A	medium	a	2014	6	0	V
6	0	A	medium	a	2014	6	0	V
6	0	A	medium	a	2014	6	0	V
6	0	A	medium	a	2014	6	0	V
6	0	A	medium	a	2014	6	0	V
6	0	A	medium	a	2014	6	0	V
6	0	A	medium	a	2014	6	0	V
6	0	A	medium	a	2014	6	0	V
6	0	A	medium	a	2014	6	0	V
6	0	A	medium	a	2014	6	0	V
6	0	A	medium	a	2014	6	0	V
6	0	A	medium	a	2014	6	0	V
6	0	A	medium	a	2014	6	0	V
6	0	A	medium	a	2014	6	0	V
6	0	A	medium	a	2014	6	0	V
6	0	A	medium	a	2014	6	0	V
6	0	A	medium	a	2014	6	0	V
6	0	A	medium	a	2014	6	0	V
6	0	A	medium	a	2014	6	0	V
6	0	A	medium	b	2014	6	0	V
6	0	A	medium	b	2014	6	0	V
6	0	A	medium	b	2014	6	0	V
6	0	A	medium	b	2014	6	0	V
6	0	A	medium	b	2014	6	0	V
6	0	A	medium	b	2014	6	0	V
6	0	A	medium	b	2014	6	0	V
6	0	A	medium	b	2014	6	0	V
6	0	A	medium	b	2014	6	0	V
6	0	A	medium	b	2014	6	0	V
6	0	A	medium	b	2014	6	0	V
6	0	A	medium	b	2014	6	0	V
6	0	A	medium	b	2014	6	0	V
6	0	A	medium	b	2014	6	0	V
6	0	A	medium	b	2014	6	0	V
6	0	A	medium	b	2014	6	0	V
6	0	A	medium	b	2014	6	0	V
6	0	A	medium	b	2014	6	0	V
6	0	A	medium	b	2014	6	0	V
6	0	A	medium	b	2014	6	0	V
6	0	A	medium	b	2014	6	0	V
6	0	A	medium	b	2014	6	0	V
6	0	A	medium	b	2014	6	0	V
6	0	A	medium	b	2014	6	0	V
6	0	A	medium	b	2014	6	0	V
3	1	A	high	b	2014	2	1	I
5	1	A	high	b	2014	2	1	III
5	1	A	high	b	2014	2	1	III
5	1	A	high	b	2014	2	1	IV
5	1	A	high	b	2014	2	1	IV
5	1	A	high	b	2014	2	1	IV
6	1	A	high	b	2014	3	1	IV
6	1	A	high	b	2014	3	1	IV
6	1	A	high	b	2014	3	1	IV
6	1	A	high	b	2014	3	1	IV
6	1	A	high	b	2014	3	1	IV
6	1	A	high	b	2014	3	1	IV
5	1	A	high	a	2014	2	1	II
5	1	A	high	a	2014	2	1	III
5	1	A	high	a	2014	2	1	III
5	1	A	high	a	2014	2	1	IV
5	1	A	high	a	2014	2	1	IV
5	1	A	high	a	2014	2	1	IV
5	1	A	high	a	2014	2	1	IV
6	1	A	high	a	2014	2	1	IV
6	1	A	high	a	2014	2	1	IV
6	1	A	high	a	2014	2	1	IV
6	1	A	high	a	2014	2	1	IV
6	1	A	high	a	2014	2	1	IV
6	1	A	high	a	2014	3	1	IV
6	1	A	high	a	2014	3	1	IV
6	1	A	high	a	2014	3	1	IV
6	1	A	high	a	2014	3	1	IV
6	1	A	high	a	2014	3	1	IV
6	1	A	high	a	2014	3	1	IV
6	1	A	high	a	2014	3	1	IV
6	1	A	high	a	2014	3	1	IV
6	1	A	high	a	2014	3	1	IV
6	1	A	high	a	2014	3	1	IV
6	1	A	high	a	2014	3	1	IV
6	1	A	high	a	2014	3	1	IV
6	1	A	high	a	2014	3	1	IV
6	1	A	high	a	2014	3	1	IV
6	1	A	high	a	2014	3	1	IV
6	1	A	high	a	2014	3	1	IV
6	1	A	high	a	2014	3	1	IV
6	1	A	high	a	2014	3	1	IV
6	1	A	high	a	2014	3	1	IV
6	1	A	high	a	2014	3	1	IV
6	1	A	high	a	2014	3	1	IV
6	1	A	high	a	2014	4	1	IV
6	1	A	high	a	2014	4	1	IV
6	1	A	high	a	2014	4	1	IV
6	1	A	high	a	2014	4	1	IV
6	1	A	high	a	2014	4	1	IV
6	1	A	high	a	2014	4	1	V
6	1	A	high	a	2014	4	1	V
6	1	A	high	a	2014	5	1	V
6	1	A	high	a	2014	6	0	V
6	1	A	high	a	2014	6	0	V
6	1	A	high	a	2014	6	0	V
6	1	A	high	a	2014	6	0	V
6	1	A	high	a	2014	6	0	V
6	1	A	high	a	2014	6	0	V
6	1	A	high	a	2014	6	0	V
6	1	A	high	a	2014	6	0	V
6	1	A	high	a	2014	6	0	V
6	1	A	high	a	2014	6	0	V
6	1	A	high	a	2014	6	0	V
6	1	A	high	a	2014	6	0	V
6	1	A	high	b	2014	3	1	IV
6	1	A	high	b	2014	3	1	IV
6	1	A	high	b	2014	3	1	IV
6	1	A	high	b	2014	3	1	IV
6	1	A	high	b	2014	4	1	IV
6	1	A	high	b	2014	4	1	IV
6	1	A	high	b	2014	4	1	IV
6	1	A	high	b	2014	4	1	IV
6	1	A	high	b	2014	4	1	IV
6	1	A	high	b	2014	4	1	IV
6	1	A	high	b	2014	4	1	V
6	1	A	high	b	2014	4	1	V
6	1	A	high	b	2014	4	1	V
6	1	A	high	b	2014	4	1	V
6	1	A	high	b	2014	4	1	V
6	1	A	high	b	2014	4	1	V
6	1	A	high	b	2014	6	0	V
6	1	A	high	b	2014	6	0	V
6	1	A	high	b	2014	6	0	V
6	1	A	high	b	2014	6	0	V
6	1	A	high	b	2014	6	0	V
6	1	A	high	b	2014	6	0	V
6	1	A	high	b	2014	6	0	V
6	1	A	high	b	2014	6	0	V
6	1	A	high	b	2014	6	0	V
6	1	A	high	b	2014	6	0	V
6	0	A	high	a	2014	4	1	III
6	0	A	high	a	2014	4	1	III
6	0	A	high	a	2014	5	1	IV
6	0	A	high	a	2014	5	1	IV
6	0	A	high	a	2014	5	1	IV
6	0	A	high	b	2014	5	1	IV
6	0	A	high	b	2014	5	1	IV
6	0	A	high	b	2014	5	1	IV
6	0	A	high	b	2014	6	0	V
6	0	A	high	b	2014	6	0	V
6	0	A	high	b	2014	6	0	V
6	0	A	high	b	2014	6	0	V
6	0	A	high	b	2014	6	0	V
6	0	A	high	b	2014	6	0	V
6	0	A	high	b	2014	6	0	V
6	0	A	high	b	2014	6	0	V
6	0	A	high	b	2014	6	0	V
6	0	A	high	b	2014	6	0	V
6	0	A	high	b	2014	6	0	V
6	0	A	high	b	2014	6	0	V
6	0	A	high	b	2014	6	0	V
6	0	A	high	b	2014	6	0	V
6	0	A	high	b	2014	6	0	V
6	0	A	high	b	2014	6	0	V
6	0	A	high	b	2014	6	0	V
6	0	A	high	b	2014	6	0	V
6	0	A	high	b	2014	6	0	V
6	0	A	high	b	2014	6	0	V
6	0	A	high	a	2014	6	0	V
6	0	A	high	a	2014	6	0	V
6	0	A	high	a	2014	6	0	V
6	0	A	high	a	2014	6	0	V
6	0	A	high	a	2014	6	0	V
6	0	A	high	a	2014	6	0	V
6	0	A	high	a	2014	6	0	V
6	0	A	high	a	2014	6	0	V
6	0	A	high	a	2014	6	0	V
6	0	A	high	a	2014	6	0	V
3	1	B	control	a	2014	2	1	II
4	1	B	control	a	2014	2	1	III
4	1	B	control	a	2014	2	1	III
4	1	B	control	b	2014	4	0	III
4	1	B	control	b	2014	4	0	III
5	1	B	control	a	2014	2	1	II
5	1	B	control	b	2014	2	1	III
5	1	B	control	a	2014	2	1	IV
6	1	B	control	a	2014	5	1	V
6	1	B	control	b	2014	6	0	V
6	1	B	control	b	2014	6	0	V
6	1	B	control	b	2014	6	0	V
6	1	B	control	a	2014	5	1	IV
6	1	B	control	a	2014	5	1	IV
6	1	B	control	a	2014	5	1	IV
6	1	B	control	a	2014	5	1	IV
6	1	B	control	a	2014	5	1	IV
6	1	B	control	a	2014	5	1	IV
6	1	B	control	a	2014	5	1	IV
6	1	B	control	a	2014	5	1	IV
6	1	B	control	a	2014	5	1	IV
6	1	B	control	b	2014	2	1	IV
6	1	B	control	b	2014	6	0	IV
6	1	B	control	b	2014	6	0	IV
6	1	B	control	b	2014	6	0	IV
6	0	B	control	a	2014	6	0	V
6	0	B	control	a	2014	6	0	V
6	0	B	control	a	2014	6	0	V
6	0	B	control	a	2014	6	0	V
6	0	B	control	a	2014	6	0	V
6	0	B	control	a	2014	6	0	V
6	0	B	control	a	2014	6	0	V
6	0	B	control	a	2014	6	0	V
6	0	B	control	a	2014	6	0	V
6	0	B	control	a	2014	6	0	V
6	0	B	control	a	2014	6	0	V
6	0	B	control	a	2014	6	0	V
6	0	B	control	a	2014	6	0	V
6	0	B	control	a	2014	6	0	V
6	0	B	control	a	2014	6	0	V
6	0	B	control	a	2014	6	0	V
6	0	B	control	a	2014	6	0	V
6	0	B	control	a	2014	6	0	V
6	0	B	control	a	2014	6	0	V
6	0	B	control	a	2014	6	0	V
6	0	B	control	b	2014	2	1	III
6	0	B	control	b	2014	2	1	III
6	0	B	control	b	2014	6	0	V
6	0	B	control	b	2014	6	0	V
6	0	B	control	b	2014	6	0	V
6	0	B	control	b	2014	6	0	V
6	0	B	control	b	2014	6	0	V
6	0	B	control	b	2014	6	0	V
6	0	B	control	b	2014	6	0	V
6	0	B	control	b	2014	6	0	V
6	0	B	control	b	2014	6	0	V
6	0	B	control	b	2014	6	0	V
6	0	B	control	b	2014	6	0	V
6	0	B	control	b	2014	6	0	V
6	0	B	control	b	2014	6	0	V
6	0	B	control	b	2014	6	0	V
6	0	B	control	b	2014	6	0	V
6	0	B	control	b	2014	6	0	V
6	0	B	control	b	2014	6	0	V
6	0	B	control	b	2014	6	0	V
6	0	B	control	b	2014	6	0	V
6	0	B	control	b	2014	6	0	V
6	0	B	control	b	2014	6	0	V
6	0	B	control	b	2014	6	0	V
6	0	B	control	b	2014	6	0	V
6	0	B	control	b	2014	6	0	V
6	0	B	control	b	2014	6	0	V
6	0	B	control	b	2014	6	0	V
6	0	B	control	b	2014	6	0	V
6	0	B	control	b	2014	6	0	V
6	0	B	control	b	2014	6	0	V
6	0	B	control	b	2014	6	0	V
6	0	B	control	b	2014	6	0	V
6	0	B	control	b	2014	6	0	V
6	0	B	control	b	2014	6	0	V
6	0	B	control	a	2014	2	1	III
6	0	B	control	a	2014	2	1	III
6	0	B	control	a	2014	2	1	III
6	0	B	control	a	2014	3	1	IV
6	0	B	control	a	2014	3	1	IV
6	0	B	control	a	2014	3	1	IV
6	0	B	control	a	2014	3	1	IV
6	0	B	control	a	2014	3	1	IV
6	0	B	control	a	2014	4	1	IV
6	0	B	control	a	2014	4	1	IV
6	0	B	control	a	2014	4	1	IV
6	0	B	control	a	2014	4	1	IV
6	0	B	control	a	2014	5	1	IV
6	0	B	control	a	2014	5	1	V
6	0	B	control	a	2014	5	1	V
6	0	B	control	a	2014	5	1	V
6	0	B	control	a	2014	5	1	V
6	0	B	control	a	2014	4	1	III
6	0	B	control	b	2014	5	1	IV
6	0	B	control	b	2014	5	1	IV
6	0	B	control	b	2014	5	1	IV
6	0	B	control	b	2014	5	1	IV
6	0	B	control	b	2014	5	1	IV
6	0	B	control	b	2014	5	1	IV
6	0	B	control	b	2014	5	1	IV
6	0	B	control	b	2014	5	1	IV
6	0	B	control	b	2014	5	1	IV
6	0	B	control	b	2014	5	1	IV
6	0	B	control	b	2014	5	1	IV
4	1	B	low	a	2014	2	1	III
4	1	B	low	a	2014	2	1	III
4	1	B	low	a	2014	4	0	IV
4	1	B	low	b	2014	3	1	II
4	1	B	low	b	2014	3	1	III
4	1	B	low	b	2014	3	1	III
5	1	B	low	a	2014	3	1	II
5	1	B	low	a	2014	3	1	III
5	1	B	low	a	2014	3	1	IV
6	1	B	low	a	2014	3	1	IV
6	1	B	low	a	2014	3	1	IV
6	1	B	low	a	2014	3	1	IV
6	1	B	low	a	2014	3	1	IV
6	1	B	low	a	2014	3	1	IV
6	1	B	low	a	2014	3	1	IV
6	1	B	low	a	2014	3	1	V
6	1	B	low	a	2014	4	1	V
6	1	B	low	a	2014	4	1	V
6	1	B	low	a	2014	4	1	V
6	1	B	low	b	2014	3	1	III
6	1	B	low	b	2014	3	1	III
6	1	B	low	b	2014	3	1	III
6	1	B	low	b	2014	3	1	III
6	1	B	low	b	2014	3	1	IV
6	1	B	low	b	2014	3	1	IV
6	1	B	low	b	2014	3	1	IV
6	1	B	low	b	2014	3	1	IV
6	1	B	low	b	2014	3	1	IV
6	1	B	low	b	2014	3	1	IV
6	1	B	low	b	2014	3	1	IV
6	0	B	low	a	2014	4	1	III
6	0	B	low	a	2014	4	1	III
6	0	B	low	a	2014	4	1	IV
6	0	B	low	a	2014	4	1	IV
6	0	B	low	a	2014	4	1	IV
6	0	B	low	a	2014	4	1	IV
6	0	B	low	a	2014	4	1	IV
6	0	B	low	a	2014	4	1	IV
6	0	B	low	a	2014	4	1	IV
6	0	B	low	a	2014	4	1	IV
6	0	B	low	b	2014	3	1	III
6	0	B	low	b	2014	3	1	III
6	0	B	low	b	2014	3	1	IV
6	0	B	low	b	2014	3	1	IV
6	0	B	low	b	2014	3	1	IV
6	0	B	low	b	2014	3	1	IV
6	0	B	low	b	2014	3	1	IV
6	0	B	low	b	2014	3	1	IV
6	0	B	low	b	2014	4	1	IV
6	0	B	low	b	2014	4	1	IV
6	0	B	low	b	2014	4	1	IV
6	0	B	low	b	2014	4	1	IV
6	0	B	low	b	2014	4	1	IV
6	0	B	low	b	2014	4	1	IV
6	0	B	low	b	2014	4	1	IV
6	0	B	low	b	2014	4	1	IV
6	0	B	low	b	2014	4	1	IV
6	0	B	low	b	2014	4	1	IV
6	0	B	low	b	2014	4	1	IV
6	0	B	low	b	2014	4	1	IV
6	0	B	low	b	2014	4	1	V
6	0	B	low	b	2014	4	1	V
6	0	B	low	b	2014	4	1	V
6	0	B	low	b	2014	4	1	V
6	0	B	low	b	2014	4	1	V
6	0	B	low	b	2014	4	1	V
6	0	B	low	b	2014	4	1	V
6	0	B	low	b	2014	4	1	V
6	0	B	low	b	2014	4	1	V
6	0	B	low	a	2014	6	0	V
6	0	B	low	a	2014	6	0	V
6	0	B	low	a	2014	6	0	V
6	0	B	low	a	2014	6	0	V
6	0	B	low	a	2014	6	0	V
6	0	B	low	a	2014	6	0	V
6	0	B	low	a	2014	6	0	V
6	0	B	low	a	2014	6	0	V
6	0	B	low	a	2014	6	0	V
6	0	B	low	a	2014	6	0	V
6	0	B	low	a	2014	6	0	V
6	0	B	low	a	2014	6	0	V
6	0	B	low	a	2014	6	0	V
6	0	B	low	a	2014	6	0	V
6	0	B	low	a	2014	6	0	V
6	0	B	low	a	2014	6	0	V
6	0	B	low	a	2014	6	0	V
6	0	B	low	a	2014	6	0	V
6	0	B	low	a	2014	6	0	V
6	0	B	low	a	2014	6	0	V
6	0	B	low	a	2014	6	0	V
6	0	B	low	a	2014	6	0	V
6	0	B	low	a	2014	6	0	V
6	0	B	low	a	2014	6	0	V
6	0	B	low	a	2014	6	0	V
6	0	B	low	a	2014	6	0	V
6	0	B	low	a	2014	6	0	V
6	0	B	low	a	2014	6	0	V
6	0	B	low	a	2014	6	0	V
6	0	B	low	a	2014	6	0	V
6	0	B	low	a	2014	6	0	V
6	0	B	low	a	2014	6	0	V
6	0	B	low	b	2014	6	0	V
6	0	B	low	b	2014	6	0	V
6	0	B	low	b	2014	6	0	V
6	0	B	low	b	2014	6	0	V
6	0	B	low	b	2014	6	0	V
6	0	B	low	b	2014	6	0	V
6	0	B	low	b	2014	6	0	V
6	0	B	low	b	2014	6	0	V
6	0	B	low	b	2014	6	0	V
6	0	B	low	b	2014	6	0	V
6	0	B	low	b	2014	6	0	V
6	0	B	low	b	2014	6	0	V
6	0	B	low	b	2014	6	0	V
6	0	B	low	b	2014	6	0	V
6	0	B	low	b	2014	6	0	V
6	0	B	low	b	2014	6	0	V
6	0	B	low	b	2014	6	0	V
6	0	B	low	b	2014	6	0	V
2	1	B	medium	a	2014	2	0	I
2	1	B	medium	a	2014	2	0	I
2	1	B	medium	a	2014	2	0	I
2	1	B	medium	a	2014	2	0	I
3	1	B	medium	a	2014	2	1	II
4	1	B	medium	a	2014	3	1	II
4	1	B	medium	a	2014	3	1	III
4	1	B	medium	b	2014	3	1	II
4	1	B	medium	b	2014	3	1	III
4	1	B	medium	b	2014	3	1	III
5	1	B	medium	a	2014	3	1	II
5	1	B	medium	a	2014	3	1	IV
5	1	B	medium	a	2014	3	1	IV
5	1	B	medium	a	2014	3	1	IV
5	1	B	medium	a	2014	3	1	IV
5	1	B	medium	b	2014	3	1	III
5	1	B	medium	b	2014	3	1	III
5	1	B	medium	b	2014	4	1	III
5	1	B	medium	b	2014	4	1	IV
5	1	B	medium	b	2014	4	1	IV
6	1	B	medium	a	2014	3	1	IV
6	1	B	medium	a	2014	3	1	IV
6	1	B	medium	a	2014	3	1	IV
6	1	B	medium	a	2014	3	1	IV
6	1	B	medium	a	2014	3	1	IV
6	1	B	medium	a	2014	4	1	IV
6	1	B	medium	a	2014	4	1	IV
6	1	B	medium	a	2014	4	1	V
6	1	B	medium	a	2014	4	1	V
6	1	B	medium	b	2014	4	1	III
6	1	B	medium	b	2014	4	1	III
6	1	B	medium	b	2014	4	1	III
6	1	B	medium	b	2014	4	1	IV
6	1	B	medium	b	2014	4	1	IV
6	1	B	medium	b	2014	4	1	IV
6	1	B	medium	b	2014	4	1	IV
6	1	B	medium	b	2014	4	1	IV
6	1	B	medium	b	2014	4	1	IV
6	1	B	medium	b	2014	4	1	IV
6	1	B	medium	b	2014	4	1	IV
6	1	B	medium	b	2014	4	1	IV
6	1	B	medium	b	2014	4	1	IV
6	1	B	medium	b	2014	4	1	IV
6	1	B	medium	b	2014	4	1	IV
6	1	B	medium	b	2014	4	1	V
6	1	B	medium	b	2014	4	1	V
6	0	B	medium	a	2014	4	1	III
6	0	B	medium	a	2014	4	1	III
6	0	B	medium	a	2014	4	1	IV
6	0	B	medium	a	2014	4	1	IV
6	0	B	medium	a	2014	4	1	IV
6	0	B	medium	a	2014	4	1	IV
6	0	B	medium	a	2014	5	1	IV
6	0	B	medium	a	2014	5	1	IV
6	0	B	medium	a	2014	5	1	IV
6	0	B	medium	a	2014	5	1	IV
6	0	B	medium	a	2014	5	1	IV
6	0	B	medium	b	2014	4	1	IV
6	0	B	medium	b	2014	5	1	IV
6	0	B	medium	b	2014	5	1	IV
6	0	B	medium	b	2014	5	1	IV
6	0	B	medium	b	2014	5	1	IV
6	0	B	medium	b	2014	5	1	IV
6	0	B	medium	a	2014	6	0	V
6	0	B	medium	a	2014	6	0	V
6	0	B	medium	a	2014	6	0	V
6	0	B	medium	a	2014	6	0	V
6	0	B	medium	a	2014	6	0	V
6	0	B	medium	a	2014	6	0	V
6	0	B	medium	a	2014	6	0	V
6	0	B	medium	a	2014	6	0	V
6	0	B	medium	a	2014	6	0	V
6	0	B	medium	a	2014	6	0	V
6	0	B	medium	a	2014	6	0	V
6	0	B	medium	a	2014	6	0	V
6	0	B	medium	a	2014	6	0	V
6	0	B	medium	a	2014	6	0	V
6	0	B	medium	a	2014	6	0	V
6	0	B	medium	a	2014	6	0	V
6	0	B	medium	a	2014	6	0	V
6	0	B	medium	a	2014	6	0	V
6	0	B	medium	a	2014	6	0	V
6	0	B	medium	a	2014	6	0	V
6	0	B	medium	a	2014	6	0	V
6	0	B	medium	a	2014	6	0	V
6	0	B	medium	a	2014	6	0	V
6	0	B	medium	a	2014	6	0	V
6	0	B	medium	a	2014	6	0	V
6	0	B	medium	a	2014	6	0	V
6	0	B	medium	b	2014	6	0	V
6	0	B	medium	b	2014	6	0	V
6	0	B	medium	b	2014	6	0	V
6	0	B	medium	b	2014	6	0	V
6	0	B	medium	b	2014	6	0	V
6	0	B	medium	b	2014	6	0	V
6	0	B	medium	b	2014	6	0	V
6	0	B	medium	b	2014	6	0	V
6	0	B	medium	b	2014	6	0	V
6	0	B	medium	b	2014	6	0	V
6	0	B	medium	b	2014	6	0	V
6	0	B	medium	b	2014	6	0	V
6	0	B	medium	b	2014	6	0	V
6	0	B	medium	b	2014	6	0	V
6	0	B	medium	b	2014	6	0	V
6	0	B	medium	b	2014	6	0	V
6	0	B	medium	b	2014	6	0	V
6	0	B	medium	b	2014	6	0	V
6	0	B	medium	b	2014	6	0	V
6	0	B	medium	b	2014	6	0	V
6	0	B	medium	b	2014	6	0	V
6	0	B	medium	b	2014	6	0	V
6	0	B	medium	b	2014	6	0	V
6	0	B	medium	b	2014	6	0	V
6	0	B	medium	b	2014	6	0	V
6	0	B	medium	b	2014	6	0	V
6	0	B	medium	b	2014	6	0	V
6	0	B	medium	b	2014	6	0	V
6	0	B	medium	b	2014	6	0	V
6	0	B	medium	b	2014	6	0	V
6	0	B	medium	b	2014	6	0	V
6	0	B	medium	b	2014	6	0	V
3	1	B	high	a	2014	2	1	I
3	1	B	high	a	2014	3	0	II
3	1	B	high	a	2014	3	0	II
3	1	B	high	b	2014	3	0	II
4	1	B	high	a	2014	2	1	II
4	1	B	high	a	2014	4	0	III
4	1	B	high	a	2014	4	0	III
4	1	B	high	b	2014	4	0	III
5	1	B	high	a	2014	3	1	III
5	1	B	high	a	2014	3	1	III
5	1	B	high	a	2014	4	1	III
5	1	B	high	a	2014	4	1	IV
5	1	B	high	a	2014	5	0	IV
5	1	B	high	b	2014	2	1	III
5	1	B	high	b	2014	2	1	III
5	1	B	high	b	2014	5	0	IV
5	1	B	high	b	2014	5	0	IV
6	1	B	high	a	2014	4	1	III
6	1	B	high	a	2014	4	1	IV
6	1	B	high	a	2014	4	1	IV
6	1	B	high	a	2014	4	1	IV
6	1	B	high	a	2014	4	1	IV
6	1	B	high	a	2014	4	1	IV
6	1	B	high	b	2014	2	1	III
6	1	B	high	b	2014	3	1	III
6	1	B	high	b	2014	4	1	III
6	1	B	high	b	2014	4	1	IV
6	1	B	high	b	2014	4	1	IV
6	1	B	high	b	2014	4	1	IV
6	1	B	high	b	2014	4	1	IV
6	1	B	high	b	2014	4	1	IV
6	1	B	high	b	2014	4	1	IV
6	1	B	high	b	2014	4	1	IV
6	1	B	high	b	2014	6	0	V
6	0	B	high	a	2014	4	1	III
6	0	B	high	a	2014	4	1	III
6	0	B	high	a	2014	4	1	III
6	0	B	high	a	2014	4	1	III
6	0	B	high	a	2014	4	1	III
6	0	B	high	a	2014	4	1	III
6	0	B	high	a	2014	4	1	IV
6	0	B	high	a	2014	4	1	IV
6	0	B	high	a	2014	4	1	IV
6	0	B	high	a	2014	4	1	IV
6	0	B	high	a	2014	4	1	IV
6	0	B	high	a	2014	4	1	IV
6	0	B	high	a	2014	4	1	IV
6	0	B	high	a	2014	4	1	IV
6	0	B	high	a	2014	4	1	IV
6	0	B	high	a	2014	4	1	IV
6	0	B	high	a	2014	4	1	IV
6	0	B	high	a	2014	4	1	IV
6	0	B	high	a	2014	4	1	IV
6	0	B	high	a	2014	4	1	V
6	0	B	high	a	2014	4	1	V
6	0	B	high	a	2014	4	1	V
6	0	B	high	a	2014	4	1	V
6	0	B	high	a	2014	4	1	V
6	0	B	high	a	2014	4	1	V
6	0	B	high	a	2014	4	1	V
6	0	B	high	b	2014	4	1	III
6	0	B	high	b	2014	4	1	III
6	0	B	high	b	2014	4	1	III
6	0	B	high	b	2014	4	1	III
6	0	B	high	b	2014	4	1	III
6	0	B	high	b	2014	4	1	IV
6	0	B	high	b	2014	5	1	IV
6	0	B	high	b	2014	5	1	IV
6	0	B	high	b	2014	5	1	IV
6	0	B	high	b	2014	5	1	IV
6	0	B	high	b	2014	5	1	IV
6	0	B	high	b	2014	5	1	IV
6	0	B	high	b	2014	5	1	IV
6	0	B	high	b	2014	5	1	IV
6	0	B	high	b	2014	5	1	IV
6	0	B	high	b	2014	5	1	IV
6	0	B	high	b	2014	5	1	IV
6	0	B	high	b	2014	5	1	IV
6	0	B	high	b	2014	5	1	IV
6	0	B	high	a	2014	6	0	V
6	0	B	high	a	2014	6	0	V
6	0	B	high	a	2014	6	0	V
6	0	B	high	a	2014	6	0	V
6	0	B	high	a	2014	6	0	V
6	0	B	high	a	2014	6	0	V
6	0	B	high	a	2014	6	0	V
6	0	B	high	a	2014	6	0	V
6	0	B	high	a	2014	6	0	V
6	0	B	high	a	2014	6	0	V
6	0	B	high	a	2014	6	0	V
6	0	B	high	a	2014	6	0	V
6	0	B	high	a	2014	6	0	V
6	0	B	high	a	2014	6	0	V
6	0	B	high	a	2014	6	0	V
6	0	B	high	a	2014	6	0	V
6	0	B	high	a	2014	6	0	V
6	0	B	high	a	2014	6	0	V
6	0	B	high	a	2014	6	0	V
6	0	B	high	b	2014	6	0	V
6	0	B	high	b	2014	6	0	V
6	0	B	high	b	2014	6	0	V
6	0	B	high	b	2014	6	0	V
6	0	B	high	b	2014	6	0	V
6	0	B	high	b	2014	6	0	V
6	0	B	high	b	2014	6	0	V
6	0	B	high	b	2014	6	0	V
6	0	B	high	b	2014	6	0	V
6	0	B	high	b	2014	6	0	V
6	0	B	high	b	2014	6	0	V
6	0	B	high	b	2014	6	0	V
6	0	B	high	b	2014	6	0	V
6	0	B	high	b	2014	6	0	V
6	0	B	high	b	2014	6	0	V
6	0	B	high	b	2014	6	0	V
6	0	B	high	b	2014	6	0	V
6	0	B	high	b	2014	6	0	V
6	0	B	high	b	2014	6	0	V
6	0	B	high	b	2014	6	0	V
6	0	B	high	b	2014	6	0	V
6	0	B	high	b	2014	6	0	V
6	0	B	high	b	2014	6	0	V
6	0	B	high	b	2014	6	0	V
6	0	B	high	b	2014	6	0	V
4	1	C	control	a	2014	2	1	I
4	1	C	control	a	2014	2	1	III
4	1	C	control	b	2014	2	1	III
4	1	C	control	b	2014	2	1	III
5	1	C	control	a	2014	3	1	III
5	1	C	control	a	2014	3	1	IV
5	1	C	control	a	2014	3	1	IV
5	1	C	control	b	2014	3	1	III
5	1	C	control	b	2014	3	1	IV
5	1	C	control	b	2014	3	1	IV
5	1	C	control	b	2014	5	0	IV
6	1	C	control	a	2014	3	1	IV
6	1	C	control	a	2014	3	1	IV
6	1	C	control	a	2014	3	1	IV
6	1	C	control	a	2014	5	1	IV
6	1	C	control	a	2014	5	1	IV
6	1	C	control	a	2014	5	1	IV
6	1	C	control	a	2014	5	1	IV
6	1	C	control	a	2014	5	1	IV
6	1	C	control	a	2014	5	1	IV
6	1	C	control	a	2014	5	1	IV
6	1	C	control	a	2014	5	1	IV
6	1	C	control	a	2014	5	1	IV
6	1	C	control	a	2014	5	1	IV
6	1	C	control	a	2014	5	1	IV
6	1	C	control	a	2014	6	0	V
6	1	C	control	a	2014	6	0	V
6	1	C	control	a	2014	6	0	V
6	1	C	control	a	2014	6	0	V
6	1	C	control	a	2014	6	0	V
6	1	C	control	a	2014	6	0	V
6	1	C	control	a	2014	6	0	V
6	1	C	control	b	2014	4	1	IV
6	1	C	control	b	2014	4	1	IV
6	1	C	control	b	2014	4	1	IV
6	1	C	control	b	2014	4	1	V
6	1	C	control	b	2014	4	1	V
6	1	C	control	b	2014	4	1	V
6	1	C	control	b	2014	6	0	V
6	1	C	control	b	2014	6	0	V
6	1	C	control	b	2014	6	0	V
6	1	C	control	b	2014	6	0	V
6	1	C	control	b	2014	6	0	V
6	1	C	control	b	2014	6	0	V
6	1	C	control	b	2014	6	0	V
6	0	C	control	a	2014	6	0	V
6	0	C	control	a	2014	6	0	V
6	0	C	control	a	2014	6	0	V
6	0	C	control	a	2014	6	0	V
6	0	C	control	a	2014	6	0	V
6	0	C	control	a	2014	6	0	V
6	0	C	control	a	2014	6	0	V
6	0	C	control	a	2014	6	0	V
6	0	C	control	a	2014	6	0	V
6	0	C	control	a	2014	6	0	V
6	0	C	control	a	2014	6	0	V
6	0	C	control	a	2014	6	0	V
6	0	C	control	a	2014	6	0	V
6	0	C	control	a	2014	6	0	V
6	0	C	control	a	2014	6	0	V
6	0	C	control	a	2014	6	0	V
6	0	C	control	a	2014	6	0	V
6	0	C	control	a	2014	6	0	V
6	0	C	control	a	2014	6	0	V
6	0	C	control	a	2014	6	0	V
6	0	C	control	a	2014	6	0	V
6	0	C	control	a	2014	6	0	V
6	0	C	control	a	2014	6	0	V
6	0	C	control	a	2014	6	0	V
6	0	C	control	a	2014	6	0	V
6	0	C	control	a	2014	6	0	V
6	0	C	control	a	2014	6	0	V
6	0	C	control	a	2014	6	0	V
6	0	C	control	a	2014	6	0	V
6	0	C	control	a	2014	6	0	V
6	0	C	control	a	2014	6	0	V
6	0	C	control	b	2014	6	0	V
6	0	C	control	b	2014	6	0	V
6	0	C	control	b	2014	6	0	V
6	0	C	control	b	2014	6	0	V
6	0	C	control	b	2014	6	0	V
6	0	C	control	b	2014	6	0	V
6	0	C	control	b	2014	6	0	V
6	0	C	control	b	2014	6	0	V
6	0	C	control	b	2014	6	0	V
6	0	C	control	b	2014	6	0	V
6	0	C	control	b	2014	6	0	V
6	0	C	control	b	2014	6	0	V
6	0	C	control	b	2014	6	0	V
6	0	C	control	b	2014	6	0	V
6	0	C	control	b	2014	6	0	V
6	0	C	control	b	2014	6	0	V
6	0	C	control	b	2014	6	0	V
6	0	C	control	b	2014	6	0	V
6	0	C	control	b	2014	6	0	V
6	0	C	control	b	2014	6	0	V
6	0	C	control	b	2014	6	0	V
6	0	C	control	b	2014	6	0	V
6	0	C	control	b	2014	6	0	V
6	0	C	control	b	2014	6	0	V
6	0	C	control	b	2014	6	0	V
6	0	C	control	b	2014	6	0	V
6	0	C	control	b	2014	6	0	V
6	0	C	control	b	2014	6	0	V
6	0	C	control	b	2014	6	0	V
6	0	C	control	b	2014	6	0	V
6	0	C	control	b	2014	6	0	V
6	0	C	control	b	2014	6	0	V
6	0	C	control	b	2014	6	0	V
6	0	C	control	b	2014	6	0	V
6	0	C	control	b	2014	6	0	V
6	0	C	control	b	2014	6	0	V
6	0	C	control	b	2014	6	0	V
6	0	C	control	b	2014	6	0	V
4	1	C	low	a	2014	2	1	II
4	1	C	low	a	2014	2	1	II
4	1	C	low	a	2014	2	1	II
5	1	C	low	a	2014	2	1	II
5	1	C	low	a	2014	2	1	II
6	1	C	low	a	2014	2	1	II
6	1	C	low	a	2014	2	1	III
6	1	C	low	a	2014	2	1	IV
6	0	C	low	a	2014	2	1	III
6	0	C	low	a	2014	2	1	IV
6	0	C	low	a	2014	2	1	IV
6	0	C	low	a	2014	3	1	IV
6	0	C	low	a	2014	3	1	IV
6	0	C	low	a	2014	3	1	IV
6	0	C	low	a	2014	3	1	IV
6	0	C	low	a	2014	4	1	IV
6	0	C	low	a	2014	4	1	IV
6	0	C	low	a	2014	4	1	IV
6	0	C	low	a	2014	4	1	IV
6	0	C	low	a	2014	4	1	IV
6	0	C	low	a	2014	4	1	IV
6	0	C	low	a	2014	4	1	IV
6	0	C	low	a	2014	4	1	V
6	0	C	low	a	2014	5	1	V
6	0	C	low	a	2014	5	1	V
6	0	C	low	a	2014	5	1	V
6	0	C	low	a	2014	5	1	V
6	0	C	low	a	2014	5	1	V
6	0	C	low	a	2014	5	1	V
6	0	C	low	a	2014	5	1	V
6	0	C	low	a	2014	5	1	V
6	0	C	low	a	2014	5	1	V
6	0	C	low	a	2014	5	1	V
6	0	C	low	a	2014	5	1	V
6	0	C	low	a	2014	5	1	V
6	0	C	low	a	2014	5	1	V
6	0	C	low	a	2014	5	1	V
6	0	C	low	a	2014	5	1	V
6	0	C	low	a	2014	5	1	V
6	0	C	low	a	2014	5	1	V
6	0	C	low	a	2014	5	1	V
6	0	C	low	a	2014	5	1	V
6	0	C	low	a	2014	5	1	V
6	0	C	low	a	2014	5	1	V
6	0	C	low	a	2014	5	1	V
6	0	C	low	a	2014	5	1	V
6	0	C	low	a	2014	5	1	V
6	0	C	low	a	2014	5	1	V
6	0	C	low	a	2014	5	1	V
6	0	C	low	a	2014	5	1	V
6	0	C	low	a	2014	5	1	V
4	1	C	low	b	2014	2	1	II
4	1	C	low	b	2014	2	1	II
4	1	C	low	b	2014	2	1	II
5	1	C	low	b	2014	2	1	III
5	1	C	low	b	2014	2	1	III
5	1	C	low	b	2014	2	1	III
6	1	C	low	b	2014	2	1	III
6	1	C	low	b	2014	2	1	IV
6	1	C	low	b	2014	2	1	IV
6	1	C	low	b	2014	4	1	IV
6	0	C	low	b	2014	2	1	II
6	0	C	low	b	2014	4	1	III
6	0	C	low	b	2014	4	1	III
6	0	C	low	b	2014	4	1	III
6	0	C	low	b	2014	4	1	III
6	0	C	low	b	2014	4	1	III
6	0	C	low	b	2014	4	1	III
6	0	C	low	b	2014	4	1	III
6	0	C	low	b	2014	4	1	III
6	0	C	low	b	2014	4	1	III
6	0	C	low	b	2014	4	1	III
6	0	C	low	b	2014	4	1	III
6	0	C	low	b	2014	5	1	IV
6	0	C	low	b	2014	5	1	IV
6	0	C	low	b	2014	5	1	IV
6	0	C	low	b	2014	5	1	IV
6	0	C	low	b	2014	5	1	IV
6	0	C	low	b	2014	5	1	IV
6	0	C	low	b	2014	5	1	IV
6	0	C	low	b	2014	5	1	IV
6	0	C	low	b	2014	5	1	IV
6	0	C	low	b	2014	5	1	IV
6	0	C	low	b	2014	5	1	IV
6	0	C	low	b	2014	5	1	IV
6	0	C	low	b	2014	5	1	IV
6	0	C	low	b	2014	5	1	IV
6	0	C	low	b	2014	5	1	IV
6	0	C	low	b	2014	5	1	IV
6	0	C	low	b	2014	5	1	IV
6	0	C	low	b	2014	5	1	IV
6	0	C	low	b	2014	5	1	IV
6	0	C	low	b	2014	5	1	IV
6	0	C	low	b	2014	5	1	IV
6	0	C	low	b	2014	5	1	IV
6	0	C	low	b	2014	5	1	IV
6	0	C	low	b	2014	5	1	IV
6	0	C	low	b	2014	5	1	IV
6	0	C	low	b	2014	5	1	IV
6	0	C	low	b	2014	5	1	IV
6	0	C	low	b	2014	5	1	IV
6	0	C	low	b	2014	5	1	IV
6	0	C	low	b	2014	5	1	IV
6	0	C	low	b	2014	5	1	IV
6	0	C	low	b	2014	5	1	IV
6	0	C	low	b	2014	5	1	IV
6	0	C	low	b	2014	5	1	IV
6	0	C	low	b	2014	5	1	IV
6	0	C	low	b	2014	5	1	IV
6	0	C	low	b	2014	5	1	IV
6	0	C	low	b	2014	5	1	IV
6	0	C	low	b	2014	5	1	IV
6	0	C	low	b	2014	5	1	IV
6	0	C	low	b	2014	5	1	IV
6	0	C	low	b	2014	5	1	IV
6	0	C	low	b	2014	5	1	IV
6	0	C	low	b	2014	5	1	IV
6	0	C	low	b	2014	5	1	IV
6	0	C	low	b	2014	5	1	IV
2	1	C	medium	b	2014	2	0	I
3	1	C	medium	b	2014	2	1	III
4	1	C	medium	a	2014	2	1	II
4	1	C	medium	a	2014	2	1	II
4	1	C	medium	a	2014	3	1	II
4	1	C	medium	a	2014	3	1	III
4	1	C	medium	a	2014	4	0	III
4	1	C	medium	a	2014	4	0	III
4	1	C	medium	a	2014	4	0	III
4	1	C	medium	a	2014	4	0	III
4	1	C	medium	a	2014	4	0	III
4	1	C	medium	a	2014	4	0	III
4	1	C	medium	a	2014	4	0	III
4	1	C	medium	a	2014	4	0	III
4	1	C	medium	a	2014	4	0	III
4	1	C	medium	a	2014	4	0	III
4	1	C	medium	a	2014	4	0	III
4	1	C	medium	a	2014	4	0	III
4	1	C	medium	a	2014	4	0	III
4	1	C	medium	a	2014	4	0	III
4	1	C	medium	a	2014	4	0	III
4	1	C	medium	a	2014	4	0	III
4	1	C	medium	a	2014	4	0	III
4	1	C	medium	a	2014	4	0	III
4	1	C	medium	a	2014	4	0	III
4	1	C	medium	a	2014	4	0	III
4	1	C	medium	a	2014	4	0	III
4	1	C	medium	b	2014	2	1	II
4	1	C	medium	b	2014	2	1	III
4	1	C	medium	b	2014	2	1	III
4	1	C	medium	b	2014	2	1	III
4	1	C	medium	b	2014	2	1	III
4	1	C	medium	b	2014	4	0	III
4	1	C	medium	b	2014	4	0	III
4	1	C	medium	b	2014	4	0	III
4	1	C	medium	b	2014	4	0	III
4	1	C	medium	b	2014	4	0	III
5	1	C	medium	a	2014	4	1	II
5	1	C	medium	a	2014	4	1	III
5	1	C	medium	a	2014	4	1	III
5	1	C	medium	a	2014	4	1	IV
5	1	C	medium	a	2014	4	1	IV
5	1	C	medium	a	2014	4	1	IV
5	1	C	medium	a	2014	4	1	IV
5	1	C	medium	a	2014	4	1	IV
5	1	C	medium	a	2014	4	1	IV
5	1	C	medium	a	2014	4	1	IV
5	1	C	medium	a	2014	4	1	IV
5	1	C	medium	b	2014	4	1	III
5	1	C	medium	b	2014	4	1	III
6	1	C	medium	a	2014	4	1	III
6	1	C	medium	a	2014	4	1	III
6	1	C	medium	a	2014	4	1	IV
6	1	C	medium	a	2014	4	1	IV
6	1	C	medium	a	2014	4	1	IV
6	1	C	medium	a	2014	4	1	IV
6	1	C	medium	a	2014	4	1	IV
6	1	C	medium	a	2014	4	1	IV
6	1	C	medium	a	2014	4	1	IV
6	1	C	medium	a	2014	4	1	IV
6	1	C	medium	a	2014	4	1	IV
6	1	C	medium	a	2014	5	1	V
6	1	C	medium	a	2014	5	1	V
6	1	C	medium	a	2014	6	0	V
6	1	C	medium	a	2014	6	0	V
6	1	C	medium	a	2014	6	0	V
6	1	C	medium	b	2014	4	1	IV
6	1	C	medium	b	2014	4	1	IV
6	1	C	medium	b	2014	4	1	IV
6	1	C	medium	b	2014	4	1	IV
6	1	C	medium	b	2014	4	1	IV
6	1	C	medium	b	2014	4	1	IV
6	1	C	medium	b	2014	4	1	IV
6	1	C	medium	b	2014	4	1	IV
6	1	C	medium	b	2014	4	1	V
6	1	C	medium	b	2014	4	1	V
6	1	C	medium	b	2014	4	1	V
6	1	C	medium	b	2014	4	1	V
6	0	C	medium	a	2014	5	1	V
6	0	C	medium	a	2014	5	1	V
6	0	C	medium	b	2014	4	1	IV
6	0	C	medium	b	2014	4	1	IV
6	0	C	medium	b	2014	4	1	V
6	0	C	medium	b	2014	4	1	V
6	0	C	medium	b	2014	4	1	V
6	0	C	medium	b	2014	4	1	V
6	0	C	medium	b	2014	4	1	V
6	0	C	medium	b	2014	4	1	V
6	0	C	medium	b	2014	4	1	V
6	0	C	medium	b	2014	4	1	V
6	0	C	medium	b	2014	4	1	V
6	0	C	medium	b	2014	4	1	V
6	0	C	medium	b	2014	4	1	V
6	0	C	medium	b	2014	4	1	V
6	0	C	medium	b	2014	4	1	V
6	0	C	medium	a	2014	6	0	V
6	0	C	medium	a	2014	6	0	V
6	0	C	medium	a	2014	6	0	V
6	0	C	medium	a	2014	6	0	V
6	0	C	medium	a	2014	6	0	V
6	0	C	medium	a	2014	6	0	V
6	0	C	medium	a	2014	6	0	V
6	0	C	medium	a	2014	6	0	V
6	0	C	medium	a	2014	6	0	V
6	0	C	medium	a	2014	6	0	V
6	0	C	medium	a	2014	6	0	V
6	0	C	medium	a	2014	6	0	V
6	0	C	medium	b	2014	6	0	V
6	0	C	medium	b	2014	6	0	V
6	0	C	medium	b	2014	6	0	V
6	0	C	medium	b	2014	6	0	V
6	0	C	medium	b	2014	6	0	V
6	0	C	medium	b	2014	6	0	V
6	0	C	medium	b	2014	6	0	V
6	0	C	medium	b	2014	6	0	V
6	0	C	medium	b	2014	6	0	V
6	0	C	medium	b	2014	6	0	V
6	0	C	medium	b	2014	6	0	V
6	0	C	medium	b	2014	6	0	V
6	0	C	medium	b	2014	6	0	V
6	0	C	medium	b	2014	6	0	V
6	0	C	medium	b	2014	6	0	V
6	0	C	medium	b	2014	6	0	V
6	0	C	medium	b	2014	6	0	V
6	0	C	medium	b	2014	6	0	V
6	0	C	medium	b	2014	6	0	V
4	1	C	high	a	2014	2	1	II
4	1	C	high	a	2014	2	1	II
4	1	C	high	a	2014	3	1	II
4	1	C	high	a	2014	3	1	II
4	1	C	high	a	2014	3	1	II
4	1	C	high	a	2014	3	1	II
4	1	C	high	a	2014	3	1	II
4	1	C	high	b	2014	2	1	II
4	1	C	high	b	2014	2	1	II
4	1	C	high	b	2014	2	1	II
4	1	C	high	b	2014	3	1	II
4	1	C	high	b	2014	3	1	III
5	1	C	high	a	2014	3	1	III
5	1	C	high	a	2014	3	1	II
5	1	C	high	b	2014	3	1	III
6	1	C	high	b	2014	3	1	III
6	1	C	high	b	2014	3	1	III
6	1	C	high	b	2014	3	1	III
6	1	C	high	b	2014	4	1	III
6	1	C	high	b	2014	4	1	III
6	1	C	high	b	2014	4	1	III
6	1	C	high	a	2014	3	1	III
6	1	C	high	a	2014	4	1	III
6	0	C	high	a	2014	4	1	III
6	0	C	high	a	2014	4	1	III
6	0	C	high	a	2014	4	1	III
6	0	C	high	a	2014	4	1	III
6	0	C	high	a	2014	4	1	III
6	0	C	high	a	2014	4	1	III
6	0	C	high	a	2014	4	1	IV
6	0	C	high	a	2014	4	1	IV
6	0	C	high	a	2014	4	1	IV
6	0	C	high	a	2014	4	1	IV
6	0	C	high	a	2014	4	1	IV
6	0	C	high	a	2014	4	1	IV
6	0	C	high	a	2014	4	1	IV
6	0	C	high	a	2014	4	1	IV
6	0	C	high	a	2014	4	1	IV
6	0	C	high	a	2014	4	1	IV
6	0	C	high	a	2014	4	1	IV
6	0	C	high	a	2014	4	1	IV
6	0	C	high	a	2014	4	1	IV
6	0	C	high	a	2014	4	1	IV
6	0	C	high	a	2014	4	1	IV
6	0	C	high	a	2014	4	1	IV
6	0	C	high	a	2014	4	1	IV
6	0	C	high	a	2014	4	1	IV
6	0	C	high	a	2014	4	1	IV
6	0	C	high	a	2014	4	1	IV
6	0	C	high	a	2014	5	1	IV
6	0	C	high	a	2014	5	1	IV
6	0	C	high	a	2014	5	1	IV
6	0	C	high	a	2014	5	1	IV
6	0	C	high	a	2014	5	1	IV
6	0	C	high	a	2014	5	1	V
6	0	C	high	a	2014	5	1	V
6	0	C	high	a	2014	5	1	V
6	0	C	high	a	2014	5	1	V
6	0	C	high	a	2014	5	1	V
6	0	C	high	a	2014	5	1	V
6	0	C	high	a	2014	5	1	V
6	0	C	high	a	2014	5	1	V
6	0	C	high	a	2014	5	1	V
6	0	C	high	a	2014	5	1	V
6	0	C	high	a	2014	5	1	V
6	0	C	high	b	2014	4	1	III
6	0	C	high	b	2014	4	1	III
6	0	C	high	b	2014	4	1	III
6	0	C	high	b	2014	4	1	III
6	0	C	high	b	2014	4	1	III
6	0	C	high	b	2014	4	1	III
6	0	C	high	b	2014	4	1	III
6	0	C	high	b	2014	4	1	III
6	0	C	high	b	2014	4	1	III
6	0	C	high	b	2014	4	1	III
6	0	C	high	b	2014	4	1	III
6	0	C	high	b	2014	4	1	III
6	0	C	high	b	2014	4	1	III
6	0	C	high	b	2014	4	1	IV
6	0	C	high	b	2014	4	1	IV
6	0	C	high	b	2014	4	1	IV
6	0	C	high	b	2014	4	1	IV
6	0	C	high	b	2014	4	1	IV
6	0	C	high	b	2014	4	1	IV
6	0	C	high	b	2014	4	1	IV
6	0	C	high	b	2014	4	1	IV
6	0	C	high	b	2014	4	1	IV
6	0	C	high	b	2014	4	1	IV
6	0	C	high	b	2014	4	1	IV
6	0	C	high	b	2014	4	1	IV
6	0	C	high	b	2014	4	1	IV
6	0	C	high	b	2014	4	1	V
6	0	C	high	b	2014	4	1	V
6	0	C	high	b	2014	5	1	V
6	0	C	high	b	2014	5	1	V
6	0	C	high	b	2014	5	1	V
6	0	C	high	b	2014	5	1	V
6	0	C	high	b	2014	5	1	V
6	0	C	high	b	2014	5	1	V
6	0	C	high	b	2014	5	1	V
6	0	C	high	b	2014	5	1	V
6	0	C	high	b	2014	5	1	V
6	0	C	high	b	2014	5	1	V
6	0	C	high	b	2014	5	1	V
6	0	C	high	b	2014	5	1	V
6	0	C	high	b	2014	5	1	V
6	0	C	high	b	2014	5	1	V
6	0	C	high	b	2014	5	1	V
6	0	C	high	a	2014	6	0	V
6	0	C	high	a	2014	6	0	V
6	0	C	high	a	2014	6	0	V
6	0	C	high	a	2014	6	0	V
6	0	C	high	a	2014	6	0	V
6	0	C	high	a	2014	6	0	V
6	0	C	high	a	2014	6	0	V
6	0	C	high	a	2014	6	0	V
6	0	C	high	a	2014	6	0	V
6	0	C	high	a	2014	6	0	V
6	0	C	high	a	2014	6	0	V
6	0	C	high	a	2014	6	0	V
6	0	C	high	a	2014	6	0	V
6	0	C	high	a	2014	6	0	V
6	0	C	high	a	2014	6	0	V
6	0	C	high	a	2014	6	0	V
6	0	C	high	b	2014	6	0	V
6	0	C	high	b	2014	6	0	V
6	0	C	high	b	2014	6	0	V
6	0	C	high	b	2014	6	0	V
6	0	C	high	b	2014	6	0	V
6	0	C	high	b	2014	6	0	V
6	0	C	high	b	2014	6	0	V
6	0	C	high	b	2014	6	0	V
6	0	C	high	b	2014	6	0	V
6	0	C	high	b	2014	6	0	V
6	0	C	high	b	2014	6	0	V
6	0	C	high	b	2014	6	0	V
6	0	C	high	b	2014	6	0	V
6	0	C	high	b	2014	6	0	V
6	0	C	high	b	2014	6	0	V
6	0	C	high	b	2014	6	0	V
6	0	C	high	b	2014	6	0	V
6	0	C	high	b	2014	6	0	V
6	0	C	high	b	2014	6	0	V
6	0	C	high	b	2014	6	0	V
2	1	D	control	a	2015	2	0	I
4	1	D	control	b	2015	2	1	II
5	1	D	control	b	2015	2	1	II
5	1	D	control	b	2015	2	1	III
5	1	D	control	b	2015	2	1	III
6	1	D	control	b	2015	2	1	III
6	1	D	control	b	2015	2	1	IV
6	0	D	control	a	2015	6	0	V
6	0	D	control	a	2015	6	0	V
6	0	D	control	a	2015	6	0	V
6	0	D	control	a	2015	6	0	V
6	0	D	control	a	2015	6	0	V
6	0	D	control	a	2015	6	0	V
6	0	D	control	a	2015	6	0	V
6	0	D	control	a	2015	6	0	V
6	0	D	control	a	2015	6	0	V
6	0	D	control	a	2015	6	0	V
6	0	D	control	a	2015	6	0	V
6	0	D	control	a	2015	6	0	V
6	0	D	control	a	2015	6	0	V
6	0	D	control	a	2015	6	0	V
6	0	D	control	a	2015	6	0	V
6	0	D	control	a	2015	6	0	V
6	0	D	control	a	2015	6	0	V
6	0	D	control	a	2015	6	0	V
6	0	D	control	a	2015	6	0	V
6	0	D	control	a	2015	6	0	V
6	0	D	control	a	2015	6	0	V
6	0	D	control	a	2015	6	0	V
6	0	D	control	a	2015	6	0	V
6	0	D	control	a	2015	6	0	V
6	0	D	control	a	2015	6	0	V
6	0	D	control	a	2015	6	0	V
6	0	D	control	a	2015	6	0	V
6	0	D	control	a	2015	6	0	V
6	0	D	control	a	2015	6	0	V
6	0	D	control	a	2015	6	0	V
6	0	D	control	a	2015	6	0	V
6	0	D	control	a	2015	6	0	V
6	0	D	control	a	2015	6	0	V
6	0	D	control	a	2015	6	0	V
6	0	D	control	a	2015	6	0	V
6	0	D	control	a	2015	6	0	V
6	0	D	control	a	2015	6	0	V
6	0	D	control	a	2015	6	0	V
6	0	D	control	a	2015	6	0	V
6	0	D	control	a	2015	6	0	V
6	0	D	control	a	2015	6	0	V
6	0	D	control	a	2015	6	0	V
6	0	D	control	a	2015	6	0	V
6	0	D	control	a	2015	6	0	V
6	0	D	control	a	2015	6	0	V
6	0	D	control	a	2015	6	0	V
6	0	D	control	a	2015	6	0	V
6	0	D	control	a	2015	6	0	V
6	0	D	control	a	2015	6	0	V
6	0	D	control	a	2015	6	0	V
6	0	D	control	a	2015	6	0	V
6	0	D	control	a	2015	6	0	V
6	0	D	control	a	2015	2	1	III
6	0	D	control	a	2015	2	1	IV
6	0	D	control	a	2015	2	1	V
6	0	D	control	a	2015	2	1	V
6	0	D	control	a	2015	3	1	V
6	0	D	control	a	2015	3	1	V
6	0	D	control	a	2015	3	1	V
6	0	D	control	a	2015	3	1	V
6	0	D	control	a	2015	3	1	V
6	0	D	control	a	2015	5	1	V
6	0	D	control	a	2015	5	1	V
6	0	D	control	b	2015	6	0	V
6	0	D	control	b	2015	6	0	V
6	0	D	control	b	2015	6	0	V
6	0	D	control	b	2015	6	0	V
6	0	D	control	b	2015	6	0	V
6	0	D	control	b	2015	6	0	V
6	0	D	control	b	2015	6	0	V
6	0	D	control	b	2015	6	0	V
6	0	D	control	b	2015	6	0	V
6	0	D	control	b	2015	6	0	V
6	0	D	control	b	2015	6	0	V
6	0	D	control	b	2015	6	0	V
6	0	D	control	b	2015	6	0	V
6	0	D	control	b	2015	6	0	V
6	0	D	control	b	2015	6	0	V
6	0	D	control	b	2015	6	0	V
6	0	D	control	b	2015	6	0	V
6	0	D	control	b	2015	6	0	V
6	0	D	control	b	2015	6	0	V
6	0	D	control	b	2015	6	0	V
6	0	D	control	b	2015	6	0	V
6	0	D	control	b	2015	6	0	V
6	0	D	control	b	2015	6	0	V
6	0	D	control	b	2015	6	0	V
6	0	D	control	b	2015	6	0	V
6	0	D	control	b	2015	6	0	V
6	0	D	control	b	2015	6	0	V
6	0	D	control	b	2015	6	0	V
6	0	D	control	b	2015	6	0	V
6	0	D	control	b	2015	6	0	V
6	0	D	control	b	2015	6	0	V
6	0	D	control	b	2015	6	0	V
6	0	D	control	b	2015	6	0	V
6	0	D	control	b	2015	6	0	V
6	0	D	control	b	2015	6	0	V
6	0	D	control	b	2015	6	0	V
6	0	D	control	b	2015	6	0	V
6	0	D	control	b	2015	6	0	V
6	0	D	control	b	2015	6	0	V
6	0	D	control	b	2015	6	0	V
6	0	D	control	b	2015	6	0	V
6	0	D	control	b	2015	6	0	V
6	0	D	control	b	2015	6	0	V
6	0	D	control	b	2015	6	0	V
6	0	D	control	b	2015	6	0	V
6	0	D	control	b	2015	6	0	V
6	0	D	control	b	2015	6	0	V
6	0	D	control	b	2015	6	0	V
6	0	D	control	b	2015	6	0	V
6	0	D	control	b	2015	2	1	IV
6	0	D	control	b	2015	2	1	IV
6	0	D	control	b	2015	3	1	IV
6	0	D	control	b	2015	3	1	IV
6	0	D	control	b	2015	3	1	IV
6	0	D	control	b	2015	3	1	V
6	0	D	control	b	2015	3	1	V
6	0	D	control	b	2015	3	1	V
6	0	D	control	b	2015	4	1	V
6	0	D	control	b	2015	4	1	V
6	0	D	control	b	2015	4	1	V
2	1	D	low	a	2015	2	0	I
3	1	D	low	b	2015	2	1	I
4	1	D	low	b	2015	2	1	II
4	1	D	low	b	2015	2	1	II
4	1	D	low	b	2015	2	1	II
4	1	D	low	b	2015	2	1	II
4	1	D	low	b	2015	2	1	II
4	1	D	low	b	2015	2	1	II
4	1	D	low	b	2015	2	1	II
5	1	D	low	a	2015	2	1	II
5	1	D	low	a	2015	2	1	III
5	1	D	low	b	2015	2	1	II
5	1	D	low	b	2015	2	1	II
5	1	D	low	b	2015	2	1	III
5	1	D	low	b	2015	2	1	III
5	1	D	low	b	2015	2	1	III
6	1	D	low	a	2015	2	1	II
6	1	D	low	a	2015	2	1	III
6	1	D	low	a	2015	2	1	III
6	1	D	low	b	2015	2	1	II
6	0	D	low	a	2015	2	1	III
6	0	D	low	a	2015	2	1	III
6	0	D	low	a	2015	2	1	IV
6	0	D	low	a	2015	2	1	IV
6	0	D	low	a	2015	3	1	IV
6	0	D	low	a	2015	3	1	IV
6	0	D	low	a	2015	3	1	IV
6	0	D	low	a	2015	3	1	IV
6	0	D	low	a	2015	3	1	IV
6	0	D	low	a	2015	3	1	IV
6	0	D	low	a	2015	3	1	IV
6	0	D	low	a	2015	3	1	IV
6	0	D	low	a	2015	3	1	IV
6	0	D	low	a	2015	3	1	IV
6	0	D	low	a	2015	4	1	IV
6	0	D	low	a	2015	4	1	IV
6	0	D	low	a	2015	4	1	IV
6	0	D	low	a	2015	4	1	IV
6	0	D	low	a	2015	4	1	IV
6	0	D	low	a	2015	4	1	IV
6	0	D	low	a	2015	4	1	IV
6	0	D	low	a	2015	4	1	IV
6	0	D	low	a	2015	4	1	IV
6	0	D	low	a	2015	4	1	IV
6	0	D	low	a	2015	4	1	IV
6	0	D	low	a	2015	5	1	IV
6	0	D	low	a	2015	5	1	IV
6	0	D	low	a	2015	5	1	IV
6	0	D	low	a	2015	5	1	V
6	0	D	low	a	2015	5	1	V
6	0	D	low	a	2015	5	1	V
6	0	D	low	a	2015	5	1	V
6	0	D	low	a	2015	5	1	V
6	0	D	low	a	2015	5	1	V
6	0	D	low	a	2015	5	1	V
6	0	D	low	a	2015	5	1	V
6	0	D	low	a	2015	5	1	V
6	0	D	low	a	2015	5	1	V
6	0	D	low	a	2015	5	1	V
6	0	D	low	a	2015	5	1	V
6	0	D	low	a	2015	5	1	V
6	0	D	low	a	2015	6	0	V
6	0	D	low	b	2015	2	1	II
6	0	D	low	b	2015	2	1	II
6	0	D	low	b	2015	2	1	II
6	0	D	low	b	2015	2	1	II
6	0	D	low	b	2015	2	1	II
6	0	D	low	b	2015	2	1	II
6	0	D	low	b	2015	2	1	III
6	0	D	low	b	2015	2	1	III
6	0	D	low	b	2015	2	1	III
6	0	D	low	b	2015	2	1	IV
6	0	D	low	b	2015	2	1	IV
6	0	D	low	b	2015	2	1	IV
6	0	D	low	b	2015	4	1	IV
6	0	D	low	b	2015	4	1	IV
6	0	D	low	b	2015	4	1	IV
6	0	D	low	b	2015	4	1	IV
6	0	D	low	b	2015	4	1	IV
6	0	D	low	b	2015	4	1	IV
6	0	D	low	b	2015	4	1	IV
6	0	D	low	b	2015	4	1	IV
6	0	D	low	b	2015	4	1	IV
6	0	D	low	b	2015	4	1	IV
6	0	D	low	b	2015	4	1	IV
6	0	D	low	b	2015	4	1	IV
6	0	D	low	b	2015	4	1	IV
6	0	D	low	b	2015	4	1	IV
6	0	D	low	b	2015	4	1	IV
6	0	D	low	b	2015	4	1	IV
6	0	D	low	b	2015	4	1	IV
6	0	D	low	b	2015	4	1	IV
6	0	D	low	b	2015	4	1	V
6	0	D	low	b	2015	5	1	V
6	0	D	low	b	2015	5	1	V
6	0	D	low	b	2015	5	1	V
6	0	D	low	b	2015	5	1	V
6	0	D	low	b	2015	5	1	V
6	0	D	low	b	2015	5	1	V
6	0	D	low	b	2015	5	1	V
6	0	D	low	b	2015	5	1	V
6	0	D	low	b	2015	5	1	V
6	0	D	low	b	2015	6	0	V
6	0	D	low	b	2015	6	0	V
6	0	D	low	b	2015	6	0	V
6	0	D	low	b	2015	6	0	V
6	0	D	low	b	2015	6	0	V
6	0	D	low	b	2015	6	0	V
6	0	D	low	a	2015	6	0	V
6	0	D	low	a	2015	6	0	V
6	0	D	low	a	2015	6	0	V
6	0	D	low	a	2015	6	0	V
6	0	D	low	a	2015	6	0	V
6	0	D	low	a	2015	6	0	V
6	0	D	low	a	2015	6	0	V
6	0	D	low	a	2015	6	0	V
6	0	D	low	a	2015	6	0	V
6	0	D	low	a	2015	6	0	V
6	0	D	low	a	2015	6	0	V
6	0	D	low	a	2015	6	0	V
6	0	D	low	a	2015	6	0	V
6	0	D	low	a	2015	6	0	V
6	0	D	low	a	2015	6	0	V
6	0	D	low	a	2015	6	0	V
6	0	D	low	a	2015	6	0	V
6	0	D	low	a	2015	6	0	V
4	1	D	medium	a	2015	2	1	II
4	1	D	medium	a	2015	2	1	II
5	1	D	medium	a	2015	2	1	II
5	1	D	medium	a	2015	2	1	II
5	1	D	medium	a	2015	2	1	II
5	1	D	medium	a	2015	2	1	II
5	1	D	medium	a	2015	2	1	II
5	1	D	medium	a	2015	2	1	III
5	1	D	medium	a	2015	2	1	III
5	1	D	medium	a	2015	2	1	III
5	1	D	medium	a	2015	2	1	III
5	1	D	medium	a	2015	2	1	IV
5	1	D	medium	b	2015	2	1	II
5	1	D	medium	b	2015	2	1	IV
6	1	D	medium	a	2015	2	1	II
6	1	D	medium	a	2015	2	1	III
6	1	D	medium	a	2015	2	1	III
6	1	D	medium	a	2015	4	1	IV
6	1	D	medium	a	2015	4	1	IV
6	1	D	medium	a	2015	5	1	IV
6	0	D	medium	a	2015	5	1	IV
6	0	D	medium	a	2015	5	1	IV
6	0	D	medium	a	2015	5	1	IV
6	0	D	medium	a	2015	5	1	IV
6	0	D	medium	b	2015	2	1	III
6	0	D	medium	b	2015	2	1	IV
6	0	D	medium	b	2015	2	1	IV
6	0	D	medium	b	2015	2	1	IV
6	0	D	medium	b	2015	2	1	IV
6	0	D	medium	b	2015	2	1	IV
6	0	D	medium	b	2015	3	1	IV
6	0	D	medium	b	2015	4	1	IV
6	0	D	medium	b	2015	4	1	IV
6	0	D	medium	b	2015	4	1	IV
6	0	D	medium	b	2015	4	1	IV
6	0	D	medium	b	2015	4	1	IV
6	0	D	medium	b	2015	4	1	IV
6	0	D	medium	b	2015	4	1	V
6	0	D	medium	b	2015	4	1	V
6	0	D	medium	b	2015	4	1	V
6	0	D	medium	b	2015	4	1	V
6	0	D	medium	b	2015	4	1	V
6	0	D	medium	b	2015	4	1	V
6	0	D	medium	b	2015	4	1	V
6	0	D	medium	b	2015	4	1	V
6	0	D	medium	b	2015	4	1	V
6	0	D	medium	b	2015	4	1	V
6	0	D	medium	b	2015	4	1	V
6	0	D	medium	b	2015	5	1	V
6	0	D	medium	b	2015	5	1	V
6	0	D	medium	b	2015	5	1	V
6	0	D	medium	b	2015	5	1	V
6	0	D	medium	b	2015	5	1	V
6	0	D	medium	b	2015	5	1	V
6	0	D	medium	b	2015	5	1	V
6	0	D	medium	b	2015	5	1	V
6	0	D	medium	b	2015	5	1	V
6	0	D	medium	b	2015	5	1	V
6	0	D	medium	b	2015	5	1	V
6	0	D	medium	a	2015	5	1	IV
6	0	D	medium	a	2015	5	1	IV
6	0	D	medium	a	2015	6	0	V
6	0	D	medium	a	2015	6	0	V
6	0	D	medium	a	2015	6	0	V
6	0	D	medium	a	2015	6	0	V
6	0	D	medium	a	2015	6	0	V
6	0	D	medium	a	2015	6	0	V
6	0	D	medium	a	2015	6	0	V
6	0	D	medium	a	2015	6	0	V
6	0	D	medium	a	2015	6	0	V
6	0	D	medium	a	2015	6	0	V
6	0	D	medium	a	2015	6	0	V
6	0	D	medium	a	2015	6	0	V
6	0	D	medium	a	2015	6	0	V
6	0	D	medium	a	2015	6	0	V
6	0	D	medium	a	2015	6	0	V
6	0	D	medium	a	2015	6	0	V
6	0	D	medium	a	2015	6	0	V
6	0	D	medium	a	2015	6	0	V
6	0	D	medium	a	2015	6	0	V
6	0	D	medium	a	2015	6	0	V
6	0	D	medium	a	2015	6	0	V
6	0	D	medium	a	2015	6	0	V
6	0	D	medium	a	2015	6	0	V
6	0	D	medium	a	2015	6	0	V
6	0	D	medium	a	2015	6	0	V
6	0	D	medium	a	2015	6	0	V
6	0	D	medium	a	2015	6	0	V
6	0	D	medium	a	2015	6	0	V
6	0	D	medium	a	2015	6	0	V
6	0	D	medium	a	2015	6	0	V
6	0	D	medium	b	2015	6	0	V
6	0	D	medium	b	2015	6	0	V
6	0	D	medium	b	2015	6	0	V
6	0	D	medium	b	2015	6	0	V
6	0	D	medium	b	2015	6	0	V
6	0	D	medium	b	2015	6	0	V
6	0	D	medium	b	2015	6	0	V
6	0	D	medium	b	2015	6	0	V
6	0	D	medium	b	2015	6	0	V
6	0	D	medium	b	2015	6	0	V
6	0	D	medium	b	2015	6	0	V
6	0	D	medium	b	2015	6	0	V
6	0	D	medium	b	2015	6	0	V
6	0	D	medium	b	2015	6	0	V
6	0	D	medium	b	2015	6	0	V
6	0	D	medium	b	2015	6	0	V
6	0	D	medium	b	2015	6	0	V
6	0	D	medium	b	2015	6	0	V
6	0	D	medium	b	2015	6	0	V
6	0	D	medium	b	2015	6	0	V
6	0	D	medium	b	2015	6	0	V
6	0	D	medium	b	2015	6	0	V
6	0	D	medium	b	2015	6	0	V
6	0	D	medium	b	2015	6	0	V
6	0	D	medium	b	2015	6	0	V
6	0	D	medium	b	2015	6	0	V
6	0	D	medium	b	2015	6	0	V
6	0	D	medium	b	2015	6	0	V
6	0	D	medium	b	2015	6	0	V
6	0	D	medium	b	2015	6	0	V
6	0	D	medium	b	2015	6	0	V
6	0	D	medium	b	2015	6	0	V
6	0	D	medium	b	2015	6	0	V
6	0	D	medium	b	2015	6	0	V
6	0	D	medium	b	2015	6	0	V
6	0	D	medium	b	2015	6	0	V
4	1	D	high	a	2015	2	1	I
5	1	D	high	b	2015	2	1	III
6	1	D	high	a	2015	2	1	III
6	1	D	high	b	2015	2	1	III
6	1	D	high	b	2015	2	1	IV
6	0	D	high	a	2015	2	1	III
6	0	D	high	a	2015	2	1	III
6	0	D	high	a	2015	2	1	III
6	0	D	high	a	2015	3	1	III
6	0	D	high	a	2015	3	1	III
6	0	D	high	a	2015	4	1	IV
6	0	D	high	a	2015	4	1	IV
6	0	D	high	a	2015	4	1	IV
6	0	D	high	a	2015	4	1	IV
6	0	D	high	a	2015	4	1	IV
6	0	D	high	a	2015	4	1	IV
6	0	D	high	a	2015	4	1	IV
6	0	D	high	a	2015	4	1	IV
6	0	D	high	a	2015	5	1	IV
6	0	D	high	a	2015	5	1	V
6	0	D	high	a	2015	5	1	V
6	0	D	high	a	2015	5	1	V
6	0	D	high	a	2015	5	1	V
6	0	D	high	a	2015	5	1	V
6	0	D	high	a	2015	5	1	V
6	0	D	high	a	2015	5	1	V
6	0	D	high	b	2015	2	1	IV
6	0	D	high	b	2015	2	1	IV
6	0	D	high	b	2015	2	1	IV
6	0	D	high	b	2015	2	1	IV
6	0	D	high	b	2015	2	1	IV
6	0	D	high	b	2015	2	1	IV
6	0	D	high	b	2015	2	1	IV
6	0	D	high	b	2015	2	1	IV
6	0	D	high	b	2015	2	1	IV
6	0	D	high	b	2015	2	1	IV
6	0	D	high	b	2015	2	1	IV
6	0	D	high	b	2015	4	1	IV
6	0	D	high	b	2015	4	1	IV
6	0	D	high	b	2015	4	1	IV
6	0	D	high	b	2015	4	1	IV
6	0	D	high	b	2015	4	1	IV
6	0	D	high	b	2015	4	1	IV
6	0	D	high	b	2015	4	1	IV
6	0	D	high	b	2015	4	1	IV
6	0	D	high	b	2015	5	1	IV
6	0	D	high	b	2015	5	1	IV
6	0	D	high	b	2015	5	1	IV
6	0	D	high	b	2015	5	1	IV
6	0	D	high	b	2015	5	1	V
6	0	D	high	b	2015	5	1	V
6	0	D	high	b	2015	5	1	V
6	0	D	high	b	2015	5	1	V
6	0	D	high	b	2015	5	1	V
6	0	D	high	b	2015	5	1	V
6	0	D	high	b	2015	5	1	V
6	0	D	high	b	2015	5	1	V
6	0	D	high	b	2015	5	1	V
6	0	D	high	b	2015	5	1	V
6	0	D	high	b	2015	5	1	V
6	0	D	high	b	2015	5	1	V
6	0	D	high	b	2015	5	1	V
6	0	D	high	b	2015	5	1	V
6	0	D	high	b	2015	5	1	V
6	0	D	high	b	2015	5	1	V
6	0	D	high	b	2015	5	1	V
6	0	D	high	b	2015	5	1	V
6	0	D	high	b	2015	5	1	V
6	0	D	high	b	2015	5	1	V
6	0	D	high	a	2015	6	0	V
6	0	D	high	a	2015	6	0	V
6	0	D	high	a	2015	6	0	V
6	0	D	high	a	2015	6	0	V
6	0	D	high	a	2015	6	0	V
6	0	D	high	a	2015	6	0	V
6	0	D	high	a	2015	6	0	V
6	0	D	high	a	2015	6	0	V
6	0	D	high	a	2015	6	0	V
6	0	D	high	a	2015	6	0	V
6	0	D	high	a	2015	6	0	V
6	0	D	high	a	2015	6	0	V
6	0	D	high	a	2015	6	0	V
6	0	D	high	a	2015	6	0	V
6	0	D	high	a	2015	6	0	V
6	0	D	high	a	2015	6	0	V
6	0	D	high	a	2015	6	0	V
6	0	D	high	a	2015	6	0	V
6	0	D	high	a	2015	6	0	V
6	0	D	high	a	2015	6	0	V
6	0	D	high	a	2015	6	0	V
6	0	D	high	a	2015	6	0	V
6	0	D	high	a	2015	6	0	V
6	0	D	high	a	2015	6	0	V
6	0	D	high	a	2015	6	0	V
6	0	D	high	a	2015	6	0	V
6	0	D	high	a	2015	6	0	V
6	0	D	high	a	2015	6	0	V
6	0	D	high	a	2015	6	0	V
6	0	D	high	a	2015	6	0	V
6	0	D	high	a	2015	6	0	V
6	0	D	high	a	2015	6	0	V
6	0	D	high	a	2015	6	0	V
6	0	D	high	a	2015	6	0	V
6	0	D	high	a	2015	6	0	V
6	0	D	high	a	2015	6	0	V
6	0	D	high	a	2015	6	0	V
6	0	D	high	a	2015	6	0	V
6	0	D	high	a	2015	6	0	V
6	0	D	high	a	2015	6	0	V
6	0	D	high	a	2015	6	0	V
6	0	D	high	a	2015	6	0	V
6	0	D	high	a	2015	6	0	V
6	0	D	high	a	2015	6	0	V
6	0	D	high	a	2015	6	0	V
[truncated: 1,063 more rows]

## Sheet: morphometric
treatment	hive	weight (mg)	head diameter (mm)
0 mg/L GLY	d	87	1.25
0 mg/L GLY	d	91.4	1.25
0 mg/L GLY	d	83.7	1.125
0 mg/L GLY	d	90.8	1.125
0 mg/L GLY	d	91.1	1.25
0 mg/L GLY	d	80.5	1.25
0 mg/L GLY	d	82.5	1.25
0 mg/L GLY	d	92.8	1.25
0 mg/L GLY	d	76.2	1.25
0 mg/L GLY	d	86.6	1.25
1.25 mg/L GLY	d	85.9	1.25
1.25 mg/L GLY	d	84.3	1.25
1.25 mg/L GLY	d	82	1.25
1.25 mg/L GLY	d	81.8	1.125
1.25 mg/L GLY	d	83.6	1.125
1.25 mg/L GLY	d	71.5	1.25
1.25 mg/L GLY	d	78.1	1.25
1.25 mg/L GLY	d	72.8	1.25
1.25 mg/L GLY	d	83.7	1.25
1.25 mg/L GLY	d	69.7	1.25
2.5 mg/L GLY	d	59.8	1.22
2.5 mg/L GLY	d	67.9	1.22
2.5 mg/L GLY	d	68.6	1.125
2.5 mg/L GLY	d	69.3	1.22
2.5 mg/L GLY	d	68.2	1.22
2.5 mg/L GLY	d	65.3	1.125
2.5 mg/L GLY	d	60.8	1.22
2.5 mg/L GLY	d	63.3	1.22
2.5 mg/L GLY	d	61	1.22
2.5 mg/L GLY	d	57.7	1.22
5 mg/L GLY	d	58.8	1.25
5 mg/L GLY	d	51.5	1.25
5 mg/L GLY	d	66.1	1.25
5 mg/L GLY	d	69.2	1.125
5 mg/L GLY	d	63.2	1.25
5 mg/L GLY	d	60.6	1.25
5 mg/L GLY	d	56.3	1.125
5 mg/L GLY	d	59.9	1.25
5 mg/L GLY	d	66.7	1.25
5 mg/L GLY	d	68.4	1.125
apiary	d	137.1	1.125
apiary	d	125.2	1.125
apiary	d	119	1
apiary	d	125.3	1.25
apiary	d	74.6	1.125
apiary	d	117.9	1.125
apiary	d	67.8	1.125
apiary	d	71.3	1.125
apiary	d	93.5	1.125
apiary	d	73	1.125
0 mg/L GLY	e	66.1	1.125
0 mg/L GLY	e	69.7	1.125
0 mg/L GLY	e	62.6	1.25
0 mg/L GLY	e	52.6	1.25
0 mg/L GLY	e	70	1.25
0 mg/L GLY	e	60.5	1.125
0 mg/L GLY	e	50.2	1.125
0 mg/L GLY	e	43.9	1.25
0 mg/L GLY	e	64.4	1.25
0 mg/L GLY	e	51.9	1.25
1.25 mg/L GLY	e	65	1.25
1.25 mg/L GLY	e	52.6	1.125
1.25 mg/L GLY	e	70.8	1.25
1.25 mg/L GLY	e	57.4	1.125
1.25 mg/L GLY	e	57.2	1.25
1.25 mg/L GLY	e	58.1	1.25
1.25 mg/L GLY	e	58.9	1.25
1.25 mg/L GLY	e	62.3	1.25
1.25 mg/L GLY	e	63.8	1.125
1.25 mg/L GLY	e	62.1	1.25
2.5 mg/L GLY	e	65.6	1.22
2.5 mg/L GLY	e	65	1.22
2.5 mg/L GLY	e	55.4	1.22
2.5 mg/L GLY	e	67.8	1.22
2.5 mg/L GLY	e	65	1.125
2.5 mg/L GLY	e	66.8	1.22
2.5 mg/L GLY	e	67.3	1.125
2.5 mg/L GLY	e	51.5	1.22
2.5 mg/L GLY	e	64.8	1.22
2.5 mg/L GLY	e	52.4	1.125
5 mg/L GLY	e	57.2	1.25
5 mg/L GLY	e	65.5	1.125
5 mg/L GLY	e	64.1	1.25
5 mg/L GLY	e	63.9	1.125
5 mg/L GLY	e	65.3	1.25
5 mg/L GLY	e	53.6	1.25
5 mg/L GLY	e	64.5	1.25
5 mg/L GLY	e	61.8	1.25
5 mg/L GLY	e	59.1	1.25
5 mg/L GLY	e	65	1.25
apiary	e	46.7	1
apiary	e	51.4	1.25
apiary	e	35.8	1.125
apiary	e	101.8	1
apiary	e	122.4	1.25
apiary	e	80.7	1.125
apiary	e	79.5	1.125
apiary	e	140.1	1.125
apiary	e	132.4	1.125
apiary	e	79	1
0 mg/L GLY	f	72.8	1.25
0 mg/L GLY	f	74.7	1.125
0 mg/L GLY	f	68.4	1.25
0 mg/L GLY	f	75.8	1.25
0 mg/L GLY	f	66.9	1.125
0 mg/L GLY	f	65.8	1.25
0 mg/L GLY	f	68.5	1.125
0 mg/L GLY	f	77.5	1.25
0 mg/L GLY	f	75.5	1.25
0 mg/L GLY	f	71.1	1.125
1.25 mg/L GLY	f	63	1.125
1.25 mg/L GLY	f	54.8	1.25
1.25 mg/L GLY	f	53.3	1.25
1.25 mg/L GLY	f	67.6	1.125
1.25 mg/L GLY	f	56	1.25
1.25 mg/L GLY	f	63.7	1.125
1.25 mg/L GLY	f	64.2	1.25
1.25 mg/L GLY	f	65.6	1.25
1.25 mg/L GLY	f	74	1.25
1.25 mg/L GLY	f	49.3	1.25
2.5 mg/L GLY	f	62.7	1.25
2.5 mg/L GLY	f	68.8	1.25
2.5 mg/L GLY	f	70.4	1.25
2.5 mg/L GLY	f	69.7	1.125
2.5 mg/L GLY	f	63.3	1.125
2.5 mg/L GLY	f	66.8	1.25
2.5 mg/L GLY	f	68	1.25
2.5 mg/L GLY	f	59.6	1.25
2.5 mg/L GLY	f	64.2	1.25
2.5 mg/L GLY	f	62.1	1.25
5 mg/L GLY	f	68	1.125
5 mg/L GLY	f	69.9	1.25
5 mg/L GLY	f	57.7	1.25
5 mg/L GLY	f	67.2	1.25
5 mg/L GLY	f	71.1	1.25
5 mg/L GLY	f	65.1	1.25
5 mg/L GLY	f	76	1.25
5 mg/L GLY	f	68.6	1.125
5 mg/L GLY	f	56.5	1.125
5 mg/L GLY	f	71.5	1.25
apiary	f	103.1	1.25
apiary	f	79	1.25
apiary	f	29.6	1.125
apiary	f	82.4	1.125
apiary	f	96.1	1.25
apiary	f	109	1.125
apiary	f	103	1.125
apiary	f	92.4	1.25
apiary	f	98.3	1.125
apiary	f	83.7	1.25

## Sheet: ph
eu	time (h)	GLY treatment	ph
rep1	0	control	5
rep2	0	control	4.9
rep3	0	control	4.9
rep4	0	control	5
rep5	0	control	4.9
rep1	0	low	4.9
rep2	0	low	4.8
rep3	0	low	4.9
rep4	0	low	4.8
rep5	0	low	4.9
rep1	0	medium	4.8
rep2	0	medium	4.9
rep3	0	medium	4.8
rep4	0	medium	4.8
rep5	0	medium	4.9
rep1	0	high	4.6
rep2	0	high	4.6
rep3	0	high	4.7
rep4	0	high	4.6
rep5	0	high	4.7
rep1	24	control	4.8
rep2	24	control	4.9
rep3	24	control	4.9
rep4	24	control	4.8
rep5	24	control	4.9
rep1	24	low	4.8
rep2	24	low	4.7
rep3	24	low	4.8
rep4	24	low	4.9
rep5	24	low	4.9
rep1	24	medium	4.8
rep2	24	medium	4.7
rep3	24	medium	4.8
rep4	24	medium	4.8
rep5	24	medium	4.7
rep1	24	high	4.6
rep2	24	high	4.6
rep3	24	high	4.6
rep4	24	high	4.7
rep5	24	high	4.7
rep1	48	control	4.8
rep2	48	control	4.9
rep3	48	control	5
rep4	48	control	5.1
rep5	48	control	5.1
rep1	48	low	4.9
rep2	48	low	4.9
rep3	48	low	5
rep4	48	low	4.9
rep5	48	low	4.8
rep1	48	medium	4.8
rep2	48	medium	4.9
rep3	48	medium	4.6
rep4	48	medium	4.6
rep5	48	medium	4.8
rep1	48	high	4.5
rep2	48	high	4.4
rep3	48	high	4.5
rep4	48	high	4.5
rep5	48	high	4.9
rep1	72	control	5.2
rep2	72	control	4.8
rep3	72	control	4.5
rep4	72	control	5
rep5	72	control	5.1
rep1	72	low	4.7
rep2	72	low	4.9
rep3	72	low	4.6
rep4	72	low	5
rep5	72	low	4.9
rep1	72	medium	4.6
rep2	72	medium	4.7
rep3	72	medium	5
rep4	72	medium	4.8
rep5	72	medium	4.9
rep1	72	high	4.6
rep2	72	high	4.7
rep3	72	high	4.9
rep4	72	high	4.6
rep5	72	high	4.7
rep1	96	control	4.9
rep2	96	control	5.3
rep3	96	control	4.9
rep4	96	control	4.8
rep5	96	control	4.9
rep1	96	low	5
rep2	96	low	4.8
rep3	96	low	4.7
rep4	96	low	4.8
rep5	96	low	4.8
rep1	96	medium	4.9
rep2	96	medium	4.5
rep3	96	medium	4.7
rep4	96	medium	4.6
rep5	96	medium	4.7
rep1	96	high	4.6
rep2	96	high	4.5
rep3	96	high	4.5
rep4	96	high	4.7
rep5	96	high	4.6
rep1	120	control	4.5
rep2	120	control	4.6
rep3	120	control	4.8
rep4	120	control	4.8
rep5	120	control	4.9
rep1	120	low	4.8
rep2	120	low	4.9
rep3	120	low	4.8
rep4	120	low	4.9
rep5	120	low	5
rep1	120	medium	4.8
rep2	120	medium	4.9
rep3	120	medium	4.8
rep4	120	medium	4.9
rep5	120	medium	4.8
rep1	120	high	4.8
rep2	120	high	4.5
rep3	120	high	4.7
rep4	120	high	4.7
rep5	120	high	4.9

## Sheet: gene exp
Gene	hive	Treatment	Gene Expression	Normalized Gene Exp (to Actin)
Actin	F	apiary	2222
Actin	F	control	2355
Actin	F	low	2327
Actin	F	medium	2449
Actin	F	high	2276
Actin	D	apiary	1868
Actin	D	control	2527
Actin	D	low	2409
Actin	D	medium	2211
Actin	D	high	2489
Actin	E	apiary	2316
Actin	E	control	2356
Actin	E	low	2314
Actin	E	medium	2317
Actin	E	high	2437
Actin 2	F	apiary	2064
Actin 2	F	control	2191
Actin 2	F	low	1984
Actin 2	F	medium	2077
Actin 2	F	high	2153
Actin 2	D	apiary	1913
Actin 2	D	control	2044
Actin 2	D	low	2106
Actin 2	D	medium	1990
Actin 2	D	high	2081
Actin 2	E	apiary	1916
Actin 2	E	control	2132
Actin 2	E	low	1984
Actin 2	E	medium	2021
Actin 2	E	high	2031
AmCYP6AS2	F	apiary	436	0.19622
AmCYP6AS2	F	control	399	0.169427
AmCYP6AS2	F	low	1397	0.600344
AmCYP6AS2	F	medium	582	0.237648
AmCYP6AS2	F	high	1055	0.463533
AmCYP6AS2	D	apiary	217	0.116167
AmCYP6AS2	D	control	2001	0.791848
AmCYP6AS2	D	low	1202	0.498962
AmCYP6AS2	D	medium	1422	0.643148
AmCYP6AS2	D	high	1234	0.495781
AmCYP6AS2	E	apiary	905	0.39076
AmCYP6AS2	E	control	654	0.277589
AmCYP6AS2	E	low	1141	0.493086
AmCYP6AS2	E	medium	643	0.277514
AmCYP6AS2	E	high	1624	0.666393
AmCYP6AS3	F	apiary	2048	0.921692
AmCYP6AS3	F	control	1999	0.848832
AmCYP6AS3	F	low	3479	1.49506
AmCYP6AS3	F	medium	2179	0.889751
AmCYP6AS3	F	high	3216	1.41301
AmCYP6AS3	D	apiary	909	0.486617
AmCYP6AS3	D	control	3851	1.52394
AmCYP6AS3	D	low	2669	1.10793
AmCYP6AS3	D	medium	2835	1.28223
AmCYP6AS3	D	high	2979	1.19687
AmCYP6AS3	E	apiary	2624	1.13299
AmCYP6AS3	E	control	2302	0.97708
AmCYP6AS3	E	low	2907	1.25627
AmCYP6AS3	E	medium	1891	0.816142
AmCYP6AS3	E	high	3678	1.50923
AmCYP6AS4	F	apiary	423	0.190369
AmCYP6AS4	F	control	585	0.248408
AmCYP6AS4	F	low	649	0.2789
AmCYP6AS4	F	medium	330	0.134749
AmCYP6AS4	F	high	263	0.115554
AmCYP6AS4	D	apiary	246	0.131692
AmCYP6AS4	D	control	588	0.232687
AmCYP6AS4	D	low	428	0.177667
AmCYP6AS4	D	medium	724	0.327454
AmCYP6AS4	D	high	644	0.258738
AmCYP6AS4	E	apiary	279	0.120466
AmCYP6AS4	E	control	123	0.0522071
AmCYP6AS4	E	low	385	0.166379
AmCYP6AS4	E	medium	481	0.207596
AmCYP6AS4	E	high	915	0.375462
AmCYP6AS5	F	apiary	1032	0.464446
AmCYP6AS5	F	control	1608	0.682803
AmCYP6AS5	F	low	2745	1.17963
AmCYP6AS5	F	medium	2199	0.897918
AmCYP6AS5	F	high	2189	0.961775
AmCYP6AS5	D	apiary	763	0.408458
AmCYP6AS5	D	control	2921	1.15592
AmCYP6AS5	D	low	2136	0.886675
AmCYP6AS5	D	medium	2541	1.14925
AmCYP6AS5	D	high	2247	0.902772
AmCYP6AS5	E	apiary	1731	0.747409
AmCYP6AS5	E	control	2010	0.853141
AmCYP6AS5	E	low	1844	0.796889
AmCYP6AS5	E	medium	1779	0.767803
AmCYP6AS5	E	high	3042	1.24826
AmCYP6BD1	F	apiary	967	0.435194
AmCYP6BD1	F	control	1242	0.527389
AmCYP6BD1	F	low	1247	0.535883
AmCYP6BD1	F	medium	1022	0.417313
AmCYP6BD1	F	high	1434	0.630053
AmCYP6BD1	D	apiary	560	0.299786
AmCYP6BD1	D	control	1222	0.483577
AmCYP6BD1	D	low	1217	0.505189
AmCYP6BD1	D	medium	1265	0.572139
AmCYP6BD1	D	high	1122	0.450783
AmCYP6BD1	E	apiary	831	0.358808
AmCYP6BD1	E	control	1341	0.569185
AmCYP6BD1	E	low	1111	0.480121
AmCYP6BD1	E	medium	1296	0.559344
AmCYP6BD1	E	high	1274	0.522774
AmCYP9Q3	F	apiary	2107	0.948245
AmCYP9Q3	F	control	2704	1.1482
AmCYP9Q3	F	low	4734	2.03438
AmCYP9Q3	F	medium	3724	1.52062
AmCYP9Q3	F	high	3598	1.58084
AmCYP9Q3	D	apiary	2357	1.26178
AmCYP9Q3	D	control	5304	2.09893
AmCYP9Q3	D	low	2944	1.22208
AmCYP9Q3	D	medium	2034	0.919946
AmCYP9Q3	D	high	3668	1.47368
AmCYP9Q3	E	apiary	3324	1.43523
AmCYP9Q3	E	control	2625	1.11418
AmCYP9Q3	E	low	5579	2.41098
AmCYP9Q3	E	medium	3954	1.70652
AmCYP9Q3	E	high	5370	2.20353
Esterase	F	apiary	1451	0.653015
Esterase	F	control	2476	1.05138
Esterase	F	low	3492	1.50064
Esterase	F	medium	2277	0.929767
Esterase	F	high	2356	1.03515
Esterase	D	apiary	1089	0.582976
Esterase	D	control	3611	1.42897
Esterase	D	low	2464	1.02283
Esterase	D	medium	2143	0.969245
Esterase	D	high	1349	0.541985
Esterase	E	apiary	839	0.362263
Esterase	E	control	2880	1.22241
Esterase	E	low	3130	1.35264
Esterase	E	medium	3025	1.30557
Esterase	E	high	3718	1.52565
AmCE	F	apiary	2421	1.17297
AmCE	F	control	2470	1.12734
AmCE	F	low	2509	1.26462
AmCE	F	medium	2545	1.22532
AmCE	F	high	2458	1.14166
AmCE	D	apiary	2376	1.24203
AmCE	D	control	2447	1.19716
AmCE	D	low	2721	1.29202
AmCE	D	medium	2683	1.34824
AmCE	D	high	2661	1.27871
AmCE	E	apiary	2775	1.44833
AmCE	E	control	2554	1.19794
AmCE	E	low	2476	1.24798
AmCE	E	medium	2788	1.37952
AmCE	E	high	2557	1.25899
AmGstD1	F	apiary	1211	0.586725
AmGstD1	F	control	1067	0.486992
AmGstD1	F	low	1055	0.531754
AmGstD1	F	medium	1134	0.54598
AmGstD1	F	high	1200	0.557362
AmGstD1	D	apiary	1074	0.561422
AmGstD1	D	control	965	0.472114
AmGstD1	D	low	1006	0.477683
AmGstD1	D	medium	1075	0.540201
AmGstD1	D	high	1078	0.51802
AmGstD1	E	apiary	1073	0.560021
AmGstD1	E	control	1129	0.52955
AmGstD1	E	low	1196	0.602823
AmGstD1	E	medium	1289	0.637803
AmGstD1	E	high	1185	0.583456
AmAbae	F	apiary	1626	0.731773
AmAbae	F	control	611	0.259448
AmAbae	F	low	2496	1.07263
AmAbae	F	medium	2074	0.846876
AmAbae	F	high	2816	1.23726
AmAbae	D	apiary	400	0.214133
AmAbae	D	control	5006	1.98101
AmAbae	D	low	4570	1.89705
AmAbae	D	medium	4198	1.89869
AmAbae	D	high	4918	1.97589
AmAbae	E	apiary	1935	0.835492
AmAbae	E	control	1784	0.757216
AmAbae	E	low	1943	0.839672
AmAbae	E	medium	1847	0.797151
AmAbae	E	high	3645	1.49569
AmHsp70	F	apiary	1502	0.727713
AmHsp70	F	control	1590	0.725696
AmHsp70	F	low	1509	0.760585
AmHsp70	F	medium	1332	0.64131
AmHsp70	F	high	1489	0.691593
AmHsp70	D	apiary	1254	0.655515
AmHsp70	D	control	1167	0.570939
AmHsp70	D	low	1579	0.749763
AmHsp70	D	medium	1221	0.613568
AmHsp70	D	high	1394	0.66987
AmHsp70	E	apiary	1588	0.82881
AmHsp70	E	control	1555	0.729362
AmHsp70	E	low	1413	0.712198
AmHsp70	E	medium	1312	0.649184
AmHsp70	E	high	996	0.490399
AmGrp78	F	apiary	1631	0.790213
AmGrp78	F	control	1607	0.733455
AmGrp78	F	low	1447	0.729335
AmGrp78	F	medium	1627	0.783341
AmGrp78	F	high	1623	0.753832
AmGrp78	D	apiary	1849	0.966545
AmGrp78	D	control	1738	0.850294
AmGrp78	D	low	1633	0.775404
AmGrp78	D	medium	1611	0.809548
AmGrp78	D	high	1806	0.867852
AmGrp78	E	apiary	1535	0.801148
AmGrp78	E	control	1649	0.773452
AmGrp78	E	low	1621	0.817036
AmGrp78	E	medium	1630	0.806531
AmGrp78	E	high	1688	0.831118
AmCYS	F	apiary	2278	1.10368
AmCYS	F	control	2255	1.02921
AmCYS	F	low	2310	1.16431
AmCYS	F	medium	2420	1.16514
AmCYS	F	high	2288	1.0627
AmCYS	D	apiary	2386	1.24726
AmCYS	D	control	2359	1.15411
AmCYS	D	low	2366	1.12346
AmCYS	D	medium	2387	1.1995
AmCYS	D	high	2647	1.27198
AmCYS	E	apiary	2330	1.21608
AmCYS	E	control	2335	1.09522
AmCYS	E	low	2409	1.21421
AmCYS	E	medium	2349	1.1623
AmCYS	E	high	2287	1.12605
AmCATL	F	apiary	1502	0.727713
AmCATL	F	control	1590	0.725696
AmCATL	F	low	1509	0.760585
AmCATL	F	medium	1332	0.64131
AmCATL	F	high	1489	0.691593
AmCATL	D	apiary	1254	0.655515
AmCATL	D	control	1167	0.570939
AmCATL	D	low	1579	0.749763
AmCATL	D	medium	1221	0.613568
AmCATL	D	high	1394	0.66987
AmCATL	E	apiary	1588	0.82881
AmCATL	E	control	1555	0.729362
AmCATL	E	low	1413	0.712198
AmCATL	E	medium	1312	0.649184
AmCATL	E	high	996	0.490399
AmAMY	F	apiary	736	0.356589
AmAMY	F	control	881	0.402099
AmAMY	F	low	901	0.454133
AmAMY	F	medium	1133	0.545498
AmAMY	F	high	1129	0.524385
AmAMY	D	apiary	948	0.495557
AmAMY	D	control	839	0.41047
AmAMY	D	low	809	0.384141
AmAMY	D	medium	1073	0.539196
AmAMY	D	high	579	0.278232
AmAMY	E	apiary	1077	0.562109
AmAMY	E	control	1008	0.472795
AmAMY	E	low	1208	0.608871
AmAMY	E	medium	976	0.482929
AmAMY	E	high	858	0.422452
AmAGLU2	F	apiary	1225	0.593508
AmAGLU2	F	control	1300	0.593336
AmAGLU2	F	low	1276	0.643145
AmAGLU2	F	medium	1003	0.482908
AmAGLU2	F	high	1279	0.594055
AmAGLU2	D	apiary	1208	0.631469
AmAGLU2	D	control	1214	0.593933
AmAGLU2	D	low	1171	0.55603
AmAGLU2	D	medium	1280	0.643216
AmAGLU2	D	high	1291	0.620375
AmAGLU2	E	apiary	1368	0.713987
AmAGLU2	E	control	1301	0.610225
AmAGLU2	E	low	1321	0.665827
AmAGLU2	E	medium	1332	0.65908
AmAGLU2	E	high	1210	0.595766
